# Supplementary material for: The accessibility and quality of health services for diabetes mellitus and chronic respiratory disease patients during Covid-19 in Northern Jordan: A mixed method study
Source: PLoS One. 2023 Nov 16;18(11):e0294655. doi: 10.1371/journal.pone.0294655 (PMC10653463; doi:10.1371/journal.pone.0294655)
Supplement: S4 File — (XLSX) [file pone.0294655.s004.xlsx]

## Sheet: Sheet1
ID	Age	gender	smoking_status	marrital_status	educational_level	place_live	region	type_of_work	health_insurance	type_of_health_service	place_of_service	type_of_illness	how_commute_service	Geo_acc_1	Geo_acc_2	Geo_acc_3	Info_acc_1	Info_acc_2	Info_acc_3	Info_acc_4	Info_acc_5	Org_acc_1	Org_acc_2	Org_acc_3	Org_acc_4	afforda_acc_1	afforda_acc_2	cultu_acc_1	cultu_acc_2	cultu_acc_3	cultu_acc_4	cultu_acc_5	cultu_acc_6	ava_mid_acc_1	ava_mid_acc_2	ava_mid_acc_3	ava_mid_acc_4	ava_mid_acc_5	res_qual_1	res_qual_2	res_qual_3	res_qual_4	res_qual_5	res_qual_6	res_qual_7	res_qual_8	res_qual_9	emp_qual_1	emp_qual_2
97	68فاكثر	انثى	غير مدخن	mariied	Not graduate	قرية	شمال	لا أعمل	لدي تأمين صحي	تعليمي	مستشفى	comorbidities	سيارة خاصة	اقل من نصف ساعه	لا	لا	لا	نعم	نعم	لا	لا	نعم	/لا احتاج /اقل من 7 ايام	اكثر من ساعه	نعم	لا	لا	نعم	نعم	نعم	نعم	لا	نعم	نعم	نعم	نعم	نعم،اخذت الفحص هنا او تم تحويلي لمجمع طبي	نعم	اتفق	اتفق	اتفق	اتفق	لا اتفق بشدة	اتفق	اتفق	اتفق	اتفق	اتفق	اتفق
189	68فاكثر	ذكر	غير مدخن	not married	Not graduate	قرية	شمال	لا أعمل	لدي تأمين صحي	خاص	مستشفى	comorbidities	سيارة خاصة	اقل من نصف ساعه	لا	لا	نعم	نعم	نعم	لا	لا	نعم	/لا احتاج /اقل من 7 ايام	اكثر من ساعه	نعم	نعم	لا	نعم	لا	نعم	نعم	لا	نعم	نعم	نعم	نعم	نعم،اخذت الفحص هنا او تم تحويلي لمجمع طبي	نعم	اتفق	اتفق بدرجة متوسطة	اتفق	اتفق بدرجة متوسطة	اتفق	اتفق	اتفق	اتفق	اتفق بدرجة متوسطة	اتفق	اتفق
256	52-67	انثى	غير مدخن	mariied	Not graduate	قرية	شمال	لا أعمل	لدي تأمين صحي	حكومي	مستشفى	سكري	مواصلات	اقل من نصف ساعه	نعم	لا	لا	نعم	نعم	لا	لا	نعم	/لا احتاج /اقل من 7 ايام	اكثر من ساعه	نعم	لا	لا	نعم	لا	نعم	لا	لا	نعم	لا	لا	لا	نعم،اخذت الفحص هنا او تم تحويلي لمجمع طبي	نعم	اتفق	اتفق بدرجة متوسطة	لا اتفق	اتفق بدرجة متوسطة	اتفق بدرجة متوسطة	اتفق بدرجة متوسطة	اتفق بدرجة متوسطة	اتفق	اتفق	اتفق بدرجة متوسطة	اتفق بدرجة متوسطة
5	52-67	ذكر	مدخن	mariied	graduate	قرية	شمال	متقاعد	لدي تأمين صحي	حكومي	مستشفى	comorbidities	سيارة خاصة	نصف ساعه واكثر	لا	لا	لا	نعم	نعم	نعم	لا	نعم	/لا احتاج /اقل من 7 ايام	افل من ساعه	نعم	لا	لا	نعم	لا	نعم	نعم	لا	نعم	نعم	نعم	لا	نعم،اخذت الفحص هنا او تم تحويلي لمجمع طبي	نعم	اتفق	اتفق	اتفق بدرجة متوسطة	اتفق بدرجة متوسطة	اتفق بدرجة متوسطة	اتفق بدرجة متوسطة	اتفق بدرجة متوسطة	اتفق بدرجة متوسطة	اتفق بدرجة متوسطة	اتفق بدرجة متوسطة	اتفق بدرجة متوسطة
90	52-67	انثى	غير مدخن	not married	Not graduate	محافظة	شمال	لا أعمل	لدي تأمين صحي	تعليمي	مستشفى	comorbidities	سيارة خاصة	نصف ساعه واكثر	لا	لا	نعم	نعم	نعم	نعم	نعم	لا	/لا احتاج /اقل من 7 ايام	افل من ساعه	نعم	لا	لا	نعم	لا	نعم	نعم	نعم	نعم	نعم	نعم	نعم	نعم،اخذت الفحص هنا او تم تحويلي لمجمع طبي	نعم	اتفق بشدة	اتفق بشدة	اتفق بشدة	اتفق بشدة	اتفق بدرجة متوسطة	اتفق بشدة	اتفق بشدة	اتفق بدرجة متوسطة	لا اتفق	اتفق بشدة	اتفق بشدة
124	36-51	ذكر	غير مدخن	mariied	Not graduate	محافظة	شمال	أعمل براتب	لدي تأمين صحي	تعليمي	مستشفى	comorbidities	سيارة خاصة	نصف ساعه واكثر	لا	لا	لا	نعم	نعم	نعم	لا	لا	/لا احتاج /اقل من 7 ايام	افل من ساعه	نعم	نعم	لا	نعم	لا	نعم	نعم	نعم	نعم	نعم	نعم	نعم	نعم،اخذت الفحص هنا او تم تحويلي لمجمع طبي	نعم	اتفق	اتفق	اتفق	اتفق	اتفق بدرجة متوسطة	اتفق	اتفق	اتفق بدرجة متوسطة	اتفق	اتفق بدرجة متوسطة	اتفق
125	36-51	ذكر	غير مدخن	mariied	Not graduate	قرية	شمال	لا أعمل	ليس لدي تأمين صحي	تعليمي	مستشفى	comorbidities	مواصلات	نصف ساعه واكثر	نعم	نعم	لا	نعم	نعم	نعم	لا	نعم	/لا احتاج /اقل من 7 ايام	افل من ساعه	نعم	نعم	لا	نعم	نعم	لا	نعم	لا	نعم	نعم	نعم	نعم	نعم،اخذت الفحص هنا او تم تحويلي لمجمع طبي	نعم	اتفق	اتفق	اتفق	اتفق	اتفق	اتفق	اتفق	اتفق بدرجة متوسطة	اتفق	اتفق	اتفق
142	20-35	انثى	مدخن	mariied	graduate	محافظة	شمال	أعمل براتب	لدي تأمين صحي	حكومي	مستشفى	سكري	سيارة خاصة	نصف ساعه واكثر	لا	لا	لا	نعم	نعم	لا	لا	نعم	/لا احتاج /اقل من 7 ايام	افل من ساعه	نعم	لا	لا	نعم	نعم	لا	لا	لا	نعم	لا	نعم	لا	نعم،اخذت الفحص هنا او تم تحويلي لمجمع طبي	نعم	اتفق بشدة	اتفق بدرجة متوسطة	اتفق بدرجة متوسطة	اتفق بدرجة متوسطة	لا اتفق	لا اتفق	لا اتفق	لا اتفق	لا اتفق	لا اتفق	اتفق بدرجة متوسطة
156	36-51	ذكر	مدخن	mariied	graduate	قرية	شمال	أعمل براتب	ليس لدي تأمين صحي	خاص	مستشفى	COPd	سيارة خاصة	نصف ساعه واكثر	لا	لا	نعم	نعم	نعم	نعم	نعم	نعم	/لا احتاج /اقل من 7 ايام	افل من ساعه	نعم	لا	لا	نعم	لا	نعم	نعم	لا	نعم	نعم	نعم	لا	نعم،اخذت الفحص هنا او تم تحويلي لمجمع طبي	نعم	اتفق	اتفق	اتفق	اتفق	اتفق بشدة	اتفق	اتفق	اتفق	اتفق بشدة	اتفق	اتفق
166	36-51	ذكر	مدخن	mariied	graduate	محافظة	شمال	أعمل براتب	ليس لدي تأمين صحي	خاص	مستشفى	comorbidities	سيارة خاصة	نصف ساعه واكثر	لا	لا	نعم	نعم	نعم	نعم	نعم	نعم	/لا احتاج /اقل من 7 ايام	افل من ساعه	نعم	لا	لا	نعم	لا	نعم	نعم	لا	نعم	نعم	نعم	نعم	نعم،اخذت الفحص هنا او تم تحويلي لمجمع طبي	نعم	اتفق بشدة	اتفق بشدة	اتفق بشدة	اتفق بشدة	اتفق بدرجة متوسطة	اتفق بشدة	اتفق بشدة	اتفق بدرجة متوسطة	اتفق بشدة	اتفق بشدة	اتفق بشدة
209	52-67	ذكر	غير مدخن	mariied	Not graduate	قرية	شمال	أعمل براتب	لدي تأمين صحي	حكومي	مستشفى	comorbidities	سيارة خاصة	نصف ساعه واكثر	لا	لا	لا	لا	لا	لا	لا	نعم	/لا احتاج /اقل من 7 ايام	اكثر من ساعه	نعم	لا	لا	نعم	لا	لا	لا	لا	نعم	لا	لا	لا	نعم،اخذت الفحص هنا او تم تحويلي لمجمع طبي	نعم	اتفق بشدة	اتفق بشدة	اتفق بشدة	اتفق بشدة	اتفق بشدة	اتفق بشدة	اتفق بشدة	اتفق بشدة	اتفق بشدة	اتفق بشدة	اتفق بشدة
232	52-67	ذكر	غير مدخن	mariied	Not graduate	قرية	شمال	أعمل براتب	ليس لدي تأمين صحي	تعليمي	مستشفى	comorbidities	سيارة خاصة	نصف ساعه واكثر	لا	نعم	نعم	نعم	نعم	لا	لا	لا	/لا احتاج /اقل من 7 ايام	افل من ساعه	نعم	لا	لا	نعم	لا	نعم	نعم	لا	نعم	نعم	نعم	لا	نعم،اخذت الفحص هنا او تم تحويلي لمجمع طبي	نعم	اتفق	اتفق	لا اتفق بشدة	اتفق	اتفق بدرجة متوسطة	اتفق	اتفق	اتفق بدرجة متوسطة	اتفق	اتفق	اتفق
2	36-51	انثى	غير مدخن	mariied	graduate	محافظة	شمال	متقاعد	لدي تأمين صحي	حكومي	مستشفى	COPd	سيارة خاصة	اقل من نصف ساعه	لا	لا	لا	لا	نعم	لا	لا	لا	/لا احتاج /اقل من 7 ايام	افل من ساعه	لا	لا	لا	نعم	نعم	نعم	لا	نعم	لا	نعم	لا	نعم	نعم،اخذت الفحص هنا او تم تحويلي لمجمع طبي	نعم	اتفق	اتفق بدرجة متوسطة	اتفق بدرجة متوسطة	اتفق بدرجة متوسطة	اتفق بدرجة متوسطة	لا اتفق	لا اتفق	اتفق بدرجة متوسطة	اتفق بدرجة متوسطة	لا اتفق	اتفق بدرجة متوسطة
55	52-67	انثى	غير مدخن	mariied	Not graduate	قرية	شمال	لا أعمل	لدي تأمين صحي	حكومي	مستشفى	سكري	سيارة خاصة	اقل من نصف ساعه	لا	لا	لا	نعم	نعم	لا	لا	لا	/لا احتاج /اقل من 7 ايام	افل من ساعه	لا	لا	لا	نعم	لا	لا	نعم	لا	نعم	نعم	لا	لا	نعم،اخذت الفحص هنا او تم تحويلي لمجمع طبي	نعم	اتفق	اتفق بدرجة متوسطة	اتفق بدرجة متوسطة	اتفق	اتفق بدرجة متوسطة	اتفق	اتفق بدرجة متوسطة	اتفق بدرجة متوسطة	اتفق بدرجة متوسطة	اتفق	اتفق
41	52-67	ذكر	غير مدخن	mariied	graduate	محافظة	شمال	متقاعد	لدي تأمين صحي	حكومي	مركز صحي	سكري	سيارة خاصة	اقل من نصف ساعه	لا	لا	لا	نعم	نعم	نعم	لا	نعم	/لا احتاج /اقل من 7 ايام	افل من ساعه	نعم	لا	لا	نعم	لا	لا	نعم	لا	نعم	نعم	نعم	لا	نعم،اخذت الفحص هنا او تم تحويلي لمجمع طبي	نعم	اتفق بشدة	اتفق	اتفق	اتفق	لا اتفق	اتفق	اتفق	اتفق	اتفق	اتفق	اتفق
116	52-67	ذكر	مدخن	mariied	Not graduate	قرية	شمال	أعمل براتب	لدي تأمين صحي	حكومي	مستشفى	comorbidities	سيارة خاصة	اقل من نصف ساعه	لا	لا	لا	نعم	نعم	نعم	نعم	نعم	/لا احتاج /اقل من 7 ايام	افل من ساعه	نعم	لا	لا	نعم	لا	نعم	لا	نعم	نعم	نعم	نعم	لا	نعم،اخذت الفحص هنا او تم تحويلي لمجمع طبي	نعم	اتفق	اتفق بدرجة متوسطة	لا اتفق	اتفق بدرجة متوسطة	لا اتفق	لا اتفق	لا اتفق	اتفق بدرجة متوسطة	اتفق	اتفق بشدة	اتفق بدرجة متوسطة
123	52-67	ذكر	غير مدخن	mariied	Not graduate	قرية	شمال	أعمل براتب	ليس لدي تأمين صحي	حكومي	مستشفى	سكري	سيارة خاصة	اقل من نصف ساعه	نعم	لا	نعم	لا	نعم	لا	لا	نعم	/لا احتاج /اقل من 7 ايام	افل من ساعه	نعم	لا	لا	نعم	لا	لا	لا	لا	نعم	نعم	لا	نعم	نعم،اخذت الفحص هنا او تم تحويلي لمجمع طبي	نعم	لا اتفق	اتفق	اتفق	لا اتفق	لا اتفق	اتفق	اتفق	اتفق بدرجة متوسطة	اتفق	اتفق	اتفق
236	68فاكثر	ذكر	غير مدخن	mariied	graduate	محافظة	شمال	أعمل براتب	لدي تأمين صحي	حكومي	مركز صحي	comorbidities	سيارة خاصة	اقل من نصف ساعه	لا	لا	لا	نعم	نعم	نعم		لا	/لا احتاج /اقل من 7 ايام	افل من ساعه	نعم	لا	لا	نعم	لا	لا	لا	لا	نعم	نعم	لا	لا	نعم،اخذت الفحص هنا او تم تحويلي لمجمع طبي	نعم	اتفق	اتفق	اتفق	اتفق	اتفق بدرجة متوسطة	اتفق	اتفق	لا اتفق	اتفق	اتفق	اتفق
113	36-51	انثى	غير مدخن	not married	Not graduate	محافظة	شمال	لا أعمل	لدي تأمين صحي	تعليمي	مستشفى	سكري	مواصلات	نصف ساعه واكثر	لا	لا	لا	نعم	نعم	نعم	لا	نعم	/لا احتاج /اقل من 7 ايام	افل من ساعه	نعم	نعم	لا	نعم	لا	لا	نعم	لا	نعم	نعم	نعم	نعم	نعم،اخذت الفحص هنا او تم تحويلي لمجمع طبي	نعم	اتفق	اتفق	اتفق	اتفق	اتفق	اتفق	اتفق بدرجة متوسطة	اتفق بدرجة متوسطة	اتفق	اتفق	اتفق بشدة
67	36-51	ذكر	مدخن	mariied	graduate	محافظة	شمال	أعمل براتب	ليس لدي تأمين صحي	خاص	مركز صحي	سكري	سيارة خاصة	اقل من نصف ساعه	لا	لا	لا	نعم	نعم	نعم	نعم	نعم	7 ايام او اكثر	افل من ساعه	نعم	لا	لا	نعم	لا	نعم	نعم	لا	نعم	نعم	نعم	لا	نعم،اخذت الفحص هنا او تم تحويلي لمجمع طبي	نعم	اتفق	اتفق بدرجة متوسطة	اتفق	اتفق	اتفق بدرجة متوسطة	اتفق بدرجة متوسطة	لا اتفق بشدة	اتفق	اتفق	اتفق بشدة	اتفق
45	68فاكثر	انثى	مدخن	not married	Not graduate	محافظة	شمال	لا أعمل	لدي تأمين صحي	حكومي	مستشفى	سكري	سيارة خاصة	نصف ساعه واكثر	لا	لا	لا	نعم	نعم	نعم	نعم	نعم	7 ايام او اكثر	افل من ساعه	نعم	لا	لا	نعم	لا	نعم	نعم	لا	نعم	نعم	نعم	لا	نعم،اخذت الفحص هنا او تم تحويلي لمجمع طبي	نعم	اتفق بدرجة متوسطة	اتفق	اتفق	اتفق	اتفق بدرجة متوسطة	اتفق	اتفق بدرجة متوسطة	اتفق	اتفق بدرجة متوسطة	اتفق	اتفق بدرجة متوسطة
83	52-67	انثى	مدخن	mariied	graduate	محافظة	شمال	لا أعمل	لدي تأمين صحي	تعليمي	مستشفى	comorbidities	سيارة خاصة	نصف ساعه واكثر	نعم	لا	لا	نعم	نعم	لا	لا	نعم	7 ايام او اكثر	اكثر من ساعه	نعم	لا	لا	نعم	لا	نعم	لا	لا	نعم	نعم	نعم	نعم	نعم،اخذت الفحص هنا او تم تحويلي لمجمع طبي	نعم	اتفق	اتفق	اتفق	اتفق بشدة	اتفق بشدة	اتفق بدرجة متوسطة	اتفق بدرجة متوسطة	لا اتفق بشدة	اتفق بشدة	لا اتفق	اتفق
98	52-67	ذكر	غير مدخن	mariied	graduate	قرية	شمال	متقاعد	لدي تأمين صحي	تعليمي	مستشفى	comorbidities	مواصلات	نصف ساعه واكثر	لا	لا	نعم	نعم	نعم	نعم	لا	نعم	7 ايام او اكثر	اكثر من ساعه	نعم	نعم	لا	نعم	نعم	لا	نعم	لا	نعم	نعم	نعم	لا	نعم،اخذت الفحص هنا او تم تحويلي لمجمع طبي	نعم	اتفق	اتفق	لا اتفق بشدة	اتفق	لا اتفق بشدة	اتفق	اتفق	اتفق بدرجة متوسطة	اتفق	اتفق	اتفق
196	52-67	انثى	غير مدخن	mariied	Not graduate	محافظة	شمال	لا أعمل	ليس لدي تأمين صحي	تعليمي	مستشفى	comorbidities	سيارة خاصة	نصف ساعه واكثر	لا	لا	لا	نعم	نعم	لا	لا	لا	7 ايام او اكثر	افل من ساعه	نعم	نعم	لا	نعم	لا	نعم	نعم	لا	نعم	نعم	لا	لا	نعم،اخذت الفحص هنا او تم تحويلي لمجمع طبي	نعم	اتفق	اتفق	اتفق	اتفق	اتفق بدرجة متوسطة	اتفق	اتفق	اتفق بدرجة متوسطة	اتفق	اتفق	اتفق
78	36-51	ذكر	مدخن	mariied	Not graduate	قرية	شمال	متقاعد	لدي تأمين صحي	حكومي	مستشفى	comorbidities	سيارة خاصة	اقل من نصف ساعه	لا	لا	نعم	نعم	نعم	نعم	نعم	لا	7 ايام او اكثر	افل من ساعه	لا	لا	لا	نعم	نعم	لا	نعم	لا	نعم	نعم	نعم	نعم	نعم،اخذت الفحص هنا او تم تحويلي لمجمع طبي	نعم	اتفق	اتفق	اتفق بدرجة متوسطة	لا اتفق بشدة	اتفق بشدة	اتفق بدرجة متوسطة	اتفق بدرجة متوسطة	اتفق بدرجة متوسطة	لا اتفق بشدة	اتفق	اتفق
199	52-67	انثى	غير مدخن	mariied	Not graduate	محافظة	شمال	لا أعمل	لدي تأمين صحي	تعليمي	مستشفى	comorbidities	مواصلات	اقل من نصف ساعه	لا	لا	لا	نعم	نعم	لا	لا	لا	7 ايام او اكثر	افل من ساعه	لا	نعم	لا	نعم	لا	نعم	لا	لا	نعم	نعم	لا	نعم	نعم،اخذت الفحص هنا او تم تحويلي لمجمع طبي	نعم	اتفق	اتفق	اتفق بدرجة متوسطة	اتفق	اتفق بدرجة متوسطة	اتفق	اتفق	اتفق بدرجة متوسطة	اتفق	اتفق	اتفق
126	52-67	ذكر	غير مدخن	mariied	graduate	محافظة	شمال	متقاعد	لدي تأمين صحي	حكومي	مستشفى	سكري	سيارة خاصة	اقل من نصف ساعه	لا	لا	لا	نعم	نعم	نعم	لا	نعم	7 ايام او اكثر	افل من ساعه	نعم	لا	لا	نعم	نعم	لا	لا	لا	نعم	نعم	نعم	نعم	نعم،اخذت الفحص هنا او تم تحويلي لمجمع طبي	نعم	اتفق	اتفق	اتفق	اتفق	اتفق بدرجة متوسطة	اتفق	اتفق	اتفق بدرجة متوسطة	اتفق	لا اتفق	اتفق
136	68فاكثر	ذكر	غير مدخن	mariied	Not graduate	محافظة	شمال	أعمل براتب	لدي تأمين صحي	تعليمي	مستشفى	سكري	مواصلات	نصف ساعه واكثر	لا	لا	لا	نعم	نعم	لا	لا	نعم	7 ايام او اكثر	اكثر من ساعه	نعم	لا	لا	نعم	لا	نعم	لا	لا	لا	لا	نعم	نعم	نعم،اخذت الفحص هنا او تم تحويلي لمجمع طبي	نعم	اتفق	اتفق بدرجة متوسطة	لا اتفق بشدة	اتفق بدرجة متوسطة	اتفق بدرجة متوسطة	اتفق بدرجة متوسطة	اتفق	اتفق بدرجة متوسطة	لا اتفق	اتفق بدرجة متوسطة	اتفق
147	52-67	انثى	غير مدخن	not married	Not graduate	قرية	شمال	لا أعمل	لدي تأمين صحي	حكومي	مستشفى	comorbidities	مواصلات	نصف ساعه واكثر	نعم	لا	لا	لا	نعم	لا	لا	لا	7 ايام او اكثر	افل من ساعه	نعم	لا	لا	نعم	لا	لا	نعم	لا	نعم	نعم	نعم	لا	نعم،اخذت الفحص هنا او تم تحويلي لمجمع طبي	نعم	اتفق بدرجة متوسطة	لا اتفق	اتفق بدرجة متوسطة	اتفق بدرجة متوسطة	اتفق بدرجة متوسطة	لا اتفق	لا اتفق	اتفق	اتفق بدرجة متوسطة	اتفق بدرجة متوسطة	لا اتفق
231	36-51	انثى	غير مدخن	mariied	Not graduate	قرية	شمال	لا أعمل	لدي تأمين صحي	حكومي	مستشفى	COPd	مواصلات	نصف ساعه واكثر	نعم	نعم	نعم	نعم	نعم	نعم	نعم	نعم	7 ايام او اكثر	اكثر من ساعه	نعم	لا	لا	نعم	لا	نعم	لا	لا	نعم	نعم	نعم	نعم	نعم،اخذت الفحص هنا او تم تحويلي لمجمع طبي	نعم	اتفق بدرجة متوسطة	اتفق	اتفق	اتفق	اتفق بشدة	اتفق	اتفق	اتفق	اتفق بشدة	اتفق	اتفق
63	52-67	انثى	غير مدخن	mariied	Not graduate	محافظة	شمال	متقاعد	لدي تأمين صحي	حكومي	مستشفى	سكري	سيارة خاصة	اقل من نصف ساعه	لا	لا	نعم	نعم	نعم	نعم	نعم	نعم		افل من ساعه	نعم	لا	لا	نعم	لا	نعم	نعم	لا	نعم	نعم	نعم	لا	نعم،اخذت الفحص هنا او تم تحويلي لمجمع طبي	نعم	اتفق بشدة	اتفق بشدة	اتفق بشدة	اتفق بشدة	اتفق بشدة	اتفق بشدة	اتفق	اتفق بشدة	اتفق بشدة	اتفق بشدة	اتفق بشدة
94	52-67	ذكر	غير مدخن	mariied	graduate	قرية	شمال	أعمل براتب	لدي تأمين صحي	تعليمي	مستشفى	comorbidities	سيارة خاصة	اقل من نصف ساعه	لا	لا	نعم	نعم	نعم	نعم	نعم	نعم		افل من ساعه	نعم	لا	لا	نعم	لا	لا	لا	لا	نعم	نعم	نعم	نعم	نعم،اخذت الفحص هنا او تم تحويلي لمجمع طبي	نعم	اتفق	اتفق	اتفق	اتفق بدرجة متوسطة	اتفق بدرجة متوسطة	اتفق بدرجة متوسطة	اتفق بدرجة متوسطة	اتفق بدرجة متوسطة	اتفق بدرجة متوسطة	لا اتفق بشدة	اتفق
174	68فاكثر	انثى	غير مدخن	not married	Not graduate	قرية	شمال	لا أعمل	ليس لدي تأمين صحي	خاص	مستشفى	comorbidities	سيارة خاصة	اقل من نصف ساعه	لا	لا	نعم	نعم	نعم	لا	لا	لا		افل من ساعه	نعم	لا	لا	نعم	لا	نعم	نعم	لا	نعم	نعم	نعم	نعم	نعم،اخذت الفحص هنا او تم تحويلي لمجمع طبي	نعم	اتفق	اتفق	اتفق	اتفق بشدة	اتفق بشدة	اتفق	اتفق	اتفق بدرجة متوسطة	اتفق بشدة	اتفق بشدة	اتفق
96	52-67	انثى	غير مدخن	mariied	Not graduate	محافظة	شمال	لا أعمل	لدي تأمين صحي	تعليمي	مستشفى	سكري	سيارة خاصة	نصف ساعه واكثر	لا	لا	نعم	نعم	نعم	لا	لا	نعم		اكثر من ساعه	نعم	لا	لا	نعم	لا	نعم	نعم	لا	نعم	نعم	نعم	لا	نعم،اخذت الفحص هنا او تم تحويلي لمجمع طبي	نعم	اتفق	اتفق	اتفق	اتفق	اتفق	اتفق	اتفق	اتفق بدرجة متوسطة	اتفق	اتفق	اتفق
227	52-67	انثى	غير مدخن	mariied	Not graduate	قرية	شمال	لا أعمل	لدي تأمين صحي	تعليمي	مستشفى	سكري	سيارة خاصة	نصف ساعه واكثر	لا	لا	نعم	نعم	نعم	لا	لا	نعم		افل من ساعه	نعم	لا	لا	نعم	لا	نعم	لا	لا	نعم	لا	نعم	لا	نعم،اخذت الفحص هنا او تم تحويلي لمجمع طبي	نعم	اتفق	اتفق	لا اتفق	اتفق	اتفق بدرجة متوسطة	اتفق	اتفق	اتفق بدرجة متوسطة	اتفق	اتفق بدرجة متوسطة	اتفق
73	68فاكثر	ذكر	مدخن	mariied	graduate	محافظة	شمال	لا أعمل	لدي تأمين صحي	حكومي	مركز صحي	comorbidities	مواصلات	اقل من نصف ساعه	نعم	نعم	لا	لا	لا	لا	نعم	نعم		افل من ساعه	لا	لا	لا	لا	نعم	لا	لا	لا	نعم	نعم	لا	لا	نعم،اخذت الفحص هنا او تم تحويلي لمجمع طبي	نعم	اتفق	اتفق	لا اتفق	اتفق	اتفق	اتفق	اتفق	اتفق	اتفق	اتفق	اتفق
65	52-67	ذكر	مدخن	mariied	Not graduate	محافظة	شمال	أعمل براتب	لدي تأمين صحي	حكومي	مستشفى	comorbidities	سيارة خاصة	اقل من نصف ساعه	لا	لا	نعم	نعم	نعم	نعم	نعم	نعم		افل من ساعه	نعم	لا	لا	نعم	لا	نعم	نعم	لا	نعم	نعم	نعم	لا	نعم،اخذت الفحص هنا او تم تحويلي لمجمع طبي	نعم	اتفق بشدة	اتفق بشدة	اتفق بشدة	اتفق بشدة	اتفق بشدة	اتفق بشدة	اتفق	اتفق بشدة	اتفق	اتفق بشدة	اتفق بشدة
226	68فاكثر	انثى	غير مدخن	not married	Not graduate	قرية	شمال	لا أعمل	لدي تأمين صحي	تعليمي	مستشفى	comorbidities	سيارة خاصة	نصف ساعه واكثر	لا	لا	نعم	نعم	نعم	لا	لا	لا		اكثر من ساعه	نعم	لا	لا	نعم	لا	نعم	نعم	لا	نعم	نعم	نعم	نعم	نعم،اخذت الفحص هنا او تم تحويلي لمجمع طبي	نعم	اتفق	اتفق	لا اتفق بشدة	اتفق	اتفق بدرجة متوسطة	اتفق	اتفق	اتفق بدرجة متوسطة	اتفق	اتفق	اتفق بدرجة متوسطة
248	52-67	انثى	غير مدخن	not married	Not graduate	قرية	شمال	لا أعمل	لدي تأمين صحي	حكومي	مستشفى	comorbidities	سيارة خاصة	اقل من نصف ساعه	نعم	نعم	نعم	نعم	نعم	نعم	نعم	لا	/لا احتاج /اقل من 7 ايام	افل من ساعه	نعم	نعم	نعم	نعم	نعم	لا	نعم	لا	نعم	نعم	نعم	نعم	نعم،اخذت الفحص هنا او تم تحويلي لمجمع طبي	نعم	اتفق بدرجة متوسطة	اتفق بدرجة متوسطة	اتفق	اتفق	اتفق بشدة	اتفق بشدة	اتفق بشدة	لا اتفق بشدة	اتفق	اتفق	اتفق
296	20-35	ذكر	مدخن	not married	Not graduate	محافظة	شمال	أعمل براتب	لدي تأمين صحي	خاص	مستشفى	COPd	سيارة خاصة	اقل من نصف ساعه	لا	لا	نعم	نعم	نعم	نعم	لا	نعم	/لا احتاج /اقل من 7 ايام	افل من ساعه	نعم	نعم	نعم	نعم	لا	نعم	نعم	لا	نعم	نعم	نعم	نعم	نعم،اخذت الفحص هنا او تم تحويلي لمجمع طبي	نعم	اتفق بدرجة متوسطة	اتفق بدرجة متوسطة	اتفق بدرجة متوسطة	اتفق بشدة	اتفق بدرجة متوسطة	اتفق بدرجة متوسطة	اتفق بدرجة متوسطة	اتفق بدرجة متوسطة	اتفق بدرجة متوسطة	اتفق بشدة	اتفق بدرجة متوسطة
27	36-51	ذكر	مدخن	mariied	graduate	قرية	شمال	أعمل براتب	ليس لدي تأمين صحي	حكومي	مستشفى	سكري	سيارة خاصة	نصف ساعه واكثر	لا	لا	لا	نعم	نعم	نعم	لا	لا	/لا احتاج /اقل من 7 ايام	افل من ساعه	نعم	نعم	نعم	نعم	نعم	نعم	نعم	لا	نعم	نعم	نعم	لا	نعم،اخذت الفحص هنا او تم تحويلي لمجمع طبي	نعم	اتفق	اتفق بدرجة متوسطة	اتفق	اتفق بدرجة متوسطة	اتفق بدرجة متوسطة	اتفق	اتفق بدرجة متوسطة	اتفق	اتفق بدرجة متوسطة	اتفق بدرجة متوسطة	اتفق بدرجة متوسطة
279	52-67	ذكر	غير مدخن	mariied	graduate	قرية	شمال	متقاعد	لدي تأمين صحي	حكومي	مستشفى	comorbidities	مواصلات	نصف ساعه واكثر	نعم	نعم	نعم	نعم	نعم	نعم	نعم	نعم	/لا احتاج /اقل من 7 ايام	افل من ساعه	نعم	نعم	نعم	نعم	نعم	نعم	نعم	نعم	نعم	نعم	نعم	نعم	نعم،اخذت الفحص هنا او تم تحويلي لمجمع طبي	نعم	اتفق	اتفق	اتفق	اتفق	اتفق	اتفق	اتفق	اتفق	اتفق	اتفق	اتفق
200	68فاكثر	انثى	غير مدخن	mariied	Not graduate	محافظة	شمال	لا أعمل	لدي تأمين صحي	تعليمي	مستشفى	comorbidities	مواصلات	اقل من نصف ساعه	لا	لا	لا	نعم	نعم	لا	لا	نعم	/لا احتاج /اقل من 7 ايام	افل من ساعه	نعم	لا	نعم	نعم	لا	لا	نعم	لا	نعم	لا	لا	نعم	نعم،اخذت الفحص هنا او تم تحويلي لمجمع طبي	نعم	اتفق	اتفق	اتفق بشدة	اتفق بشدة	اتفق بشدة	اتفق بشدة	اتفق بشدة	اتفق	اتفق بشدة	اتفق	اتفق
121	36-51	انثى	غير مدخن	mariied	graduate	محافظة	شمال	أعمل براتب	لدي تأمين صحي	تعليمي	مستشفى	comorbidities	سيارة خاصة	نصف ساعه واكثر	لا	لا	لا	نعم	نعم	نعم	لا	نعم	/لا احتاج /اقل من 7 ايام	اكثر من ساعه	نعم	لا	نعم	نعم	لا	لا	لا	لا	نعم	نعم	نعم	نعم	نعم،اخذت الفحص هنا او تم تحويلي لمجمع طبي	نعم	اتفق	اتفق	لا اتفق	اتفق	اتفق بدرجة متوسطة	اتفق	اتفق	اتفق بدرجة متوسطة	اتفق	لا اتفق	اتفق
127	36-51	انثى	غير مدخن	mariied	Not graduate	قرية	شمال	لا أعمل	لدي تأمين صحي	حكومي	مستشفى	comorbidities	مواصلات	نصف ساعه واكثر	لا	لا	لا	نعم	نعم	لا	لا	لا	/لا احتاج /اقل من 7 ايام	اكثر من ساعه	نعم	لا	نعم	نعم	لا	لا	لا	لا	نعم	نعم	نعم	نعم	نعم،اخذت الفحص هنا او تم تحويلي لمجمع طبي	نعم	اتفق	اتفق	لا اتفق بشدة	اتفق	اتفق بدرجة متوسطة	اتفق	اتفق	اتفق بدرجة متوسطة	اتفق	اتفق	اتفق
32	20-35	انثى	مدخن	mariied	graduate	قرية	شمال	أعمل براتب	لدي تأمين صحي	حكومي	مستشفى	سكري	مواصلات	اقل من نصف ساعه	نعم	نعم	لا	لا	نعم	نعم	نعم	نعم	7 ايام او اكثر	افل من ساعه	نعم	نعم	نعم	نعم	نعم	نعم	نعم	نعم	نعم	نعم	نعم	نعم	نعم،اخذت الفحص هنا او تم تحويلي لمجمع طبي	نعم	اتفق بدرجة متوسطة	اتفق بدرجة متوسطة	اتفق بدرجة متوسطة	اتفق بدرجة متوسطة	اتفق بدرجة متوسطة	اتفق بدرجة متوسطة	اتفق بدرجة متوسطة	اتفق بدرجة متوسطة	اتفق بدرجة متوسطة	اتفق بدرجة متوسطة	اتفق بدرجة متوسطة
242	52-67	انثى	غير مدخن	mariied	Not graduate	قرية	شمال	لا أعمل	لدي تأمين صحي	حكومي	مستشفى	comorbidities	مواصلات	نصف ساعه واكثر	نعم	لا	لا	نعم	نعم	لا	لا	لا	7 ايام او اكثر	اكثر من ساعه	لا	نعم	نعم	نعم	نعم	نعم	نعم	نعم	نعم	نعم	نعم	نعم	نعم،اخذت الفحص هنا او تم تحويلي لمجمع طبي	نعم	اتفق	اتفق	لا اتفق	لا اتفق بشدة	لا اتفق بشدة	اتفق	اتفق	اتفق بدرجة متوسطة	اتفق	اتفق	اتفق
249	52-67	انثى	غير مدخن	mariied	graduate	قرية	شمال	متقاعد	لدي تأمين صحي	تعليمي	مستشفى	comorbidities	مواصلات	نصف ساعه واكثر	لا	لا	لا	نعم	نعم	نعم		نعم	7 ايام او اكثر	اكثر من ساعه	لا	لا	نعم	نعم	لا	لا	لا	نعم	نعم	نعم	لا	نعم	نعم،اخذت الفحص هنا او تم تحويلي لمجمع طبي	نعم	اتفق بشدة	اتفق	اتفق بدرجة متوسطة	اتفق بشدة	اتفق بشدة	اتفق بشدة	اتفق بشدة	اتفق بدرجة متوسطة	اتفق بدرجة متوسطة	لا اتفق بشدة	اتفق بشدة
135	36-51	انثى	مدخن	mariied	Not graduate	قرية	شمال	لا أعمل	ليس لدي تأمين صحي	تعليمي	مستشفى	comorbidities	مواصلات	نصف ساعه واكثر	نعم	نعم	لا	نعم	نعم	لا	لا	لا	7 ايام او اكثر	افل من ساعه	نعم	نعم	نعم	نعم	لا	نعم	نعم	لا	نعم	نعم	نعم	نعم	نعم،اخذت الفحص هنا او تم تحويلي لمجمع طبي	نعم	اتفق	اتفق	لا اتفق	اتفق	اتفق بدرجة متوسطة	اتفق	اتفق	اتفق	اتفق	اتفق	اتفق
208	52-67	انثى	غير مدخن	mariied	Not graduate	قرية	شمال	لا أعمل	لدي تأمين صحي	تعليمي	مستشفى	comorbidities	سيارة خاصة	نصف ساعه واكثر	نعم	لا	لا	نعم	نعم	نعم	لا	نعم	7 ايام او اكثر	اكثر من ساعه	نعم	لا	نعم	نعم	لا	نعم	نعم	لا	نعم	نعم	نعم	نعم	نعم،اخذت الفحص هنا او تم تحويلي لمجمع طبي	نعم	اتفق	اتفق	اتفق	اتفق	اتفق بدرجة متوسطة	اتفق	اتفق	اتفق بدرجة متوسطة	اتفق بدرجة متوسطة	اتفق	اتفق
253	52-67	انثى	غير مدخن	mariied	Not graduate	قرية	شمال	متقاعد	لدي تأمين صحي	تعليمي	مستشفى	comorbidities	سيارة خاصة	نصف ساعه واكثر	نعم	لا	لا	نعم	نعم	لا	لا	نعم	7 ايام او اكثر	افل من ساعه	نعم	نعم	نعم	نعم	لا	نعم	لا	لا	نعم	نعم	نعم	نعم	نعم،اخذت الفحص هنا او تم تحويلي لمجمع طبي	نعم	اتفق	اتفق بشدة	لا اتفق	اتفق بدرجة متوسطة	اتفق بدرجة متوسطة	اتفق بدرجة متوسطة	اتفق بدرجة متوسطة	اتفق بدرجة متوسطة	اتفق	اتفق بدرجة متوسطة	اتفق بشدة
255	68فاكثر	ذكر	مدخن	mariied	Not graduate	محافظة	شمال	متقاعد	لدي تأمين صحي	حكومي	مستشفى	comorbidities	سيارة خاصة	اقل من نصف ساعه	لا	لا	لا	نعم	نعم	لا	نعم	نعم		اكثر من ساعه	نعم	لا	نعم	نعم	لا	لا	لا	نعم	نعم	لا	نعم	نعم	نعم،اخذت الفحص هنا او تم تحويلي لمجمع طبي	نعم	اتفق	لا اتفق	لا اتفق	لا اتفق	لا اتفق	اتفق بدرجة متوسطة	اتفق بدرجة متوسطة	اتفق	لا اتفق	لا اتفق	اتفق بدرجة متوسطة
263	52-67	ذكر	مدخن	mariied	Not graduate	محافظة	شمال	متقاعد	لدي تأمين صحي	حكومي	مستشفى	comorbidities	سيارة خاصة	اقل من نصف ساعه	لا	لا	لا	لا	نعم	لا	لا	لا		اكثر من ساعه	نعم	لا	نعم	لا	لا	لا	لا	لا	لا	نعم	لا	نعم	نعم،اخذت الفحص هنا او تم تحويلي لمجمع طبي	نعم	اتفق	اتفق بدرجة متوسطة	اتفق بدرجة متوسطة	اتفق	اتفق بدرجة متوسطة	اتفق بدرجة متوسطة	اتفق بدرجة متوسطة	اتفق	اتفق بدرجة متوسطة	اتفق بدرجة متوسطة	اتفق
274	52-67	انثى	غير مدخن	mariied	Not graduate	محافظة	شمال	لا أعمل	لدي تأمين صحي	حكومي	مستشفى	comorbidities	مواصلات	نصف ساعه واكثر	نعم	نعم	لا	نعم	نعم	لا	لا	لا		اكثر من ساعه	نعم	نعم	نعم	نعم	لا	لا	لا	نعم	نعم	نعم	نعم	نعم	نعم،اخذت الفحص هنا او تم تحويلي لمجمع طبي	نعم	اتفق بدرجة متوسطة	اتفق	لا اتفق	اتفق بدرجة متوسطة	اتفق بدرجة متوسطة	اتفق	اتفق	لا اتفق	لا اتفق	اتفق بشدة	اتفق بدرجة متوسطة
207	52-67	انثى	غير مدخن	mariied	graduate	قرية	شمال	أعمل براتب	لدي تأمين صحي	تعليمي	مستشفى	سكري	سيارة خاصة	اقل من نصف ساعه	نعم	نعم	نعم	نعم	نعم	نعم	لا	نعم		افل من ساعه	نعم	لا	نعم	نعم	نعم	نعم	لا	لا	نعم	نعم	نعم	نعم	نعم،اخذت الفحص هنا او تم تحويلي لمجمع طبي	نعم	اتفق	اتفق	اتفق	لا اتفق بشدة	اتفق بدرجة متوسطة	اتفق	اتفق	اتفق بدرجة متوسطة	اتفق بدرجة متوسطة	اتفق	اتفق
140	52-67	انثى	غير مدخن	mariied	Not graduate	محافظة	شمال	متقاعد	لدي تأمين صحي	تعليمي	مستشفى	comorbidities	مواصلات	نصف ساعه واكثر	نعم	لا	نعم	نعم	نعم	نعم	لا	نعم		اكثر من ساعه	نعم	لا	نعم	نعم	لا	نعم	لا	لا	نعم	نعم	نعم	نعم	نعم،اخذت الفحص هنا او تم تحويلي لمجمع طبي	نعم	اتفق	اتفق	لا اتفق	اتفق بدرجة متوسطة	اتفق بدرجة متوسطة	اتفق	اتفق	اتفق بدرجة متوسطة	لا اتفق	لا اتفق	اتفق
266	36-51	ذكر	مدخن	mariied	Not graduate	قرية	شمال	لا أعمل	لدي تأمين صحي	حكومي	مستشفى	comorbidities	مواصلات	نصف ساعه واكثر	نعم	نعم	لا	لا	لا	لا	لا	لا		اكثر من ساعه	نعم	نعم	نعم	نعم	لا	لا	لا	لا	نعم	لا	لا	نعم	نعم،اخذت الفحص هنا او تم تحويلي لمجمع طبي	نعم	اتفق	اتفق	لا اتفق بشدة	لا اتفق	اتفق بدرجة متوسطة	اتفق بدرجة متوسطة	اتفق بدرجة متوسطة	اتفق بدرجة متوسطة	اتفق بدرجة متوسطة	اتفق بدرجة متوسطة	اتفق
299	68فاكثر	انثى	غير مدخن	not married	Not graduate	قرية	شمال	لا أعمل	لدي تأمين صحي	خاص	مستشفى	comorbidities	سيارة خاصة	نصف ساعه واكثر	لا	لا	نعم	نعم	لا	لا	لا	نعم		اكثر من ساعه	نعم	نعم	نعم	نعم	نعم	نعم	نعم	نعم	نعم	نعم	نعم	نعم	نعم،اخذت الفحص هنا او تم تحويلي لمجمع طبي	نعم	اتفق بدرجة متوسطة	اتفق بدرجة متوسطة	اتفق بدرجة متوسطة	اتفق بدرجة متوسطة	اتفق بدرجة متوسطة	اتفق بدرجة متوسطة	اتفق بشدة	لا اتفق بشدة	اتفق بدرجة متوسطة	اتفق بشدة	اتفق
26	20-35	ذكر	غير مدخن	not married	graduate	محافظة	other	أعمل براتب	لدي تأمين صحي	تعليمي	مستشفى	COPd	مشيا على الاقدام	نصف ساعه واكثر	لا	لا	نعم	نعم	نعم	نعم	لا	نعم	/لا احتاج /اقل من 7 ايام	افل من ساعه	نعم	لا		نعم	نعم	نعم	لا	لا	نعم	نعم	لا	لا	نعم،اخذت الفحص هنا او تم تحويلي لمجمع طبي	نعم	اتفق بدرجة متوسطة	اتفق	اتفق بشدة	اتفق	اتفق بشدة	اتفق بدرجة متوسطة	اتفق بدرجة متوسطة	اتفق بشدة	اتفق	اتفق بشدة	اتفق
68	52-67	ذكر	مدخن	not married	Not graduate	محافظة	شمال	أعمل براتب	لدي تأمين صحي	حكومي	مستشفى	سكري	سيارة خاصة	اقل من نصف ساعه	لا	لا	لا	لا	نعم	لا	لا	لا	/لا احتاج /اقل من 7 ايام	افل من ساعه	نعم	لا		نعم	لا	نعم	لا	لا	نعم	نعم	لا	لا	نعم،اخذت الفحص هنا او تم تحويلي لمجمع طبي	نعم	اتفق بشدة	اتفق	اتفق	اتفق	اتفق	اتفق	اتفق	اتفق	اتفق	اتفق	اتفق
152	36-51	انثى	غير مدخن	mariied	Not graduate	قرية	شمال	لا أعمل	لدي تأمين صحي	حكومي	مستشفى	سكري	مواصلات	اقل من نصف ساعه	نعم	نعم	لا	لا	لا	لا	لا	لا	/لا احتاج /اقل من 7 ايام	افل من ساعه	نعم	نعم		لا	نعم	لا	لا	لا	لا	لا	لا	نعم	نعم،اخذت الفحص هنا او تم تحويلي لمجمع طبي	نعم	اتفق بدرجة متوسطة	لا اتفق	اتفق بدرجة متوسطة	اتفق بدرجة متوسطة	اتفق بدرجة متوسطة	لا اتفق	لا اتفق بشدة	اتفق بدرجة متوسطة	اتفق بدرجة متوسطة	اتفق	لا اتفق
173	36-51	انثى	مدخن	mariied	graduate	محافظة	شمال	أعمل براتب	لدي تأمين صحي	حكومي	مستشفى	سكري	سيارة خاصة	اقل من نصف ساعه	لا	نعم	لا	لا	نعم	لا	لا	لا		افل من ساعه	نعم	لا		نعم	نعم	لا	لا	نعم	لا	لا	لا	نعم	نعم،اخذت الفحص هنا او تم تحويلي لمجمع طبي	نعم	اتفق بدرجة متوسطة	لا اتفق	لا اتفق	لا اتفق	لا اتفق	لا اتفق بشدة	لا اتفق	لا اتفق	لا اتفق بشدة	لا اتفق	لا اتفق
257	52-67	ذكر	غير مدخن	mariied	Not graduate	محافظة	شمال	لا أعمل	لدي تأمين صحي	حكومي	مستشفى	سكري	سيارة خاصة	اقل من نصف ساعه	لا	لا	لا	نعم	نعم	لا	لا	نعم		اكثر من ساعه	نعم	لا		نعم	لا	نعم	لا	نعم	نعم	نعم	لا	نعم	نعم،اخذت الفحص هنا او تم تحويلي لمجمع طبي	نعم	اتفق	اتفق بدرجة متوسطة	اتفق بدرجة متوسطة	اتفق بدرجة متوسطة	اتفق	اتفق بدرجة متوسطة	اتفق بدرجة متوسطة	اتفق بدرجة متوسطة	لا اتفق	اتفق بدرجة متوسطة	اتفق بدرجة متوسطة
293	20-35	انثى	مدخن	not married	graduate	محافظة	شمال	لا أعمل	ليس لدي تأمين صحي	خاص	مستشفى	سكري	سيارة خاصة	نصف ساعه واكثر	لا	لا	لا	لا	لا	لا	لا	لا		افل من ساعه	نعم	لا		لا	لا	لا	نعم	لا	نعم	نعم	نعم	نعم	نعم،اخذت الفحص هنا او تم تحويلي لمجمع طبي	نعم	اتفق بشدة	اتفق	اتفق بدرجة متوسطة	اتفق	اتفق	اتفق بدرجة متوسطة	اتفق بدرجة متوسطة	اتفق بدرجة متوسطة	اتفق بشدة	اتفق	اتفق بشدة
72	20-35	ذكر	مدخن	mariied	Not graduate	قرية	شمال	أعمل براتب	ليس لدي تأمين صحي	خاص	مستشفى	سكري	سيارة خاصة	اقل من نصف ساعه	لا	لا	لا	لا	نعم	لا	لا	لا	/لا احتاج /اقل من 7 ايام	افل من ساعه	نعم	لا	لا	لا	لا	لا	لا	لا	لا	لا	لا	نعم	نعم،اخذت الفحص هنا او تم تحويلي لمجمع طبي	لا	اتفق	لا اتفق	اتفق	لا اتفق	اتفق	لا اتفق	لا اتفق	اتفق	اتفق	اتفق بدرجة متوسطة	لا اتفق
87	52-67	انثى	غير مدخن	mariied	Not graduate	محافظة	شمال	لا أعمل	لدي تأمين صحي	تعليمي	مستشفى	comorbidities	سيارة خاصة	اقل من نصف ساعه	لا	لا	نعم	لا	نعم	نعم	نعم	نعم	/لا احتاج /اقل من 7 ايام	اكثر من ساعه	نعم	لا	لا	نعم	نعم	لا	نعم	لا	نعم	نعم	نعم	نعم	نعم،اخذت الفحص هنا او تم تحويلي لمجمع طبي	لا	اتفق بشدة	اتفق بشدة	اتفق بشدة	اتفق بشدة	اتفق بشدة	اتفق بشدة	اتفق بشدة	اتفق بشدة	اتفق بشدة	اتفق بشدة	اتفق بشدة
264	68فاكثر	ذكر	مدخن	mariied	Not graduate	قرية	شمال	متقاعد	لدي تأمين صحي	حكومي	مستشفى	comorbidities	مواصلات	نصف ساعه واكثر	لا	نعم	لا	نعم	نعم	لا	لا	لا	/لا احتاج /اقل من 7 ايام	افل من ساعه	نعم	لا	لا	لا	لا	لا	لا	لا	لا	لا	لا	لا	نعم،اخذت الفحص هنا او تم تحويلي لمجمع طبي	لا	اتفق	اتفق	اتفق	اتفق	اتفق بدرجة متوسطة	اتفق	اتفق	اتفق	اتفق بدرجة متوسطة	اتفق	اتفق
19	68فاكثر	انثى	غير مدخن	not married	Not graduate	قرية	شمال	لا أعمل	لدي تأمين صحي	حكومي	مستشفى	comorbidities	مواصلات	نصف ساعه واكثر	لا	لا	لا	لا	نعم	لا	لا	لا	/لا احتاج /اقل من 7 ايام	افل من ساعه	لا	لا	لا	نعم	لا	لا	لا	لا	لا	نعم	نعم	نعم	نعم،اخذت الفحص هنا او تم تحويلي لمجمع طبي	لا	اتفق	اتفق بدرجة متوسطة	اتفق بدرجة متوسطة	اتفق بدرجة متوسطة	اتفق بدرجة متوسطة	اتفق بدرجة متوسطة	اتفق بدرجة متوسطة	اتفق بدرجة متوسطة	اتفق بدرجة متوسطة	اتفق بدرجة متوسطة	اتفق بدرجة متوسطة
237	36-51	انثى	مدخن	mariied	Not graduate	قرية	شمال	لا أعمل	لدي تأمين صحي	حكومي	مستشفى	سكري	سيارة خاصة	نصف ساعه واكثر	لا	لا	لا	لا	لا	لا	لا	لا	/لا احتاج /اقل من 7 ايام	افل من ساعه	لا	لا	لا	نعم	لا	نعم	لا	لا	نعم	لا	لا	لا	نعم،اخذت الفحص هنا او تم تحويلي لمجمع طبي	لا	اتفق بشدة	اتفق	اتفق	اتفق	اتفق بدرجة متوسطة	اتفق بدرجة متوسطة	اتفق بدرجة متوسطة	اتفق	اتفق بدرجة متوسطة	اتفق	اتفق
243	68فاكثر	ذكر	غير مدخن	not married	graduate	محافظة	شمال	متقاعد	لدي تأمين صحي	حكومي	مستشفى	comorbidities	سيارة خاصة	نصف ساعه واكثر	لا	لا	لا	لا	لا	لا	لا	لا	/لا احتاج /اقل من 7 ايام	اكثر من ساعه	لا	لا	لا	نعم	لا	لا	نعم	لا	لا	لا	نعم	لا	نعم،اخذت الفحص هنا او تم تحويلي لمجمع طبي	لا	اتفق بشدة	اتفق	لا اتفق	لا اتفق	اتفق	اتفق بدرجة متوسطة	اتفق بدرجة متوسطة	اتفق	اتفق	اتفق	اتفق
49	68فاكثر	ذكر	غير مدخن	mariied	Not graduate	قرية	شمال	متقاعد	لدي تأمين صحي	حكومي	مستشفى	سكري	مواصلات	اقل من نصف ساعه	لا	نعم	لا	نعم	نعم	لا	لا	نعم	/لا احتاج /اقل من 7 ايام	افل من ساعه	نعم	نعم	لا	نعم	لا	نعم	نعم	لا	نعم	نعم	نعم	لا	نعم،اخذت الفحص هنا او تم تحويلي لمجمع طبي	لا	اتفق	اتفق	اتفق	اتفق	اتفق	اتفق	اتفق بدرجة متوسطة	اتفق	اتفق بدرجة متوسطة	اتفق بدرجة متوسطة	اتفق
52	36-51	ذكر	غير مدخن	mariied	Not graduate	قرية	شمال	أعمل براتب	لدي تأمين صحي	حكومي	مركز صحي	سكري	سيارة خاصة	اقل من نصف ساعه	لا	نعم	لا	نعم	نعم	نعم	نعم	نعم	/لا احتاج /اقل من 7 ايام	افل من ساعه	نعم	لا	لا	نعم	لا	نعم	لا	لا	نعم	نعم	لا	لا	نعم،اخذت الفحص هنا او تم تحويلي لمجمع طبي	لا	اتفق بدرجة متوسطة	اتفق بدرجة متوسطة	اتفق بدرجة متوسطة	اتفق بدرجة متوسطة	اتفق بدرجة متوسطة	اتفق بدرجة متوسطة	اتفق بدرجة متوسطة	اتفق بدرجة متوسطة	اتفق بدرجة متوسطة	اتفق بدرجة متوسطة	اتفق بدرجة متوسطة
119	36-51	انثى	غير مدخن	mariied	Not graduate	محافظة	شمال	لا أعمل	لدي تأمين صحي	حكومي	مستشفى	سكري	مواصلات	اقل من نصف ساعه	لا	لا	لا	لا	لا	لا	لا	لا	/لا احتاج /اقل من 7 ايام	اكثر من ساعه	نعم	لا	لا	نعم	لا	لا	نعم	لا	نعم	نعم	نعم	لا	نعم،اخذت الفحص هنا او تم تحويلي لمجمع طبي	لا	اتفق	اتفق	اتفق بدرجة متوسطة	لا اتفق	لا اتفق	اتفق	اتفق بدرجة متوسطة	لا اتفق	اتفق	اتفق	اتفق
20	20-35	انثى	مدخن	mariied	graduate	قرية	شمال	لا أعمل	لدي تأمين صحي	حكومي	مستشفى	سكري	سيارة خاصة	نصف ساعه واكثر	نعم	لا	لا	نعم	نعم	نعم	لا	لا	/لا احتاج /اقل من 7 ايام	اكثر من ساعه	نعم	لا	لا	نعم	نعم	نعم	نعم	لا	نعم	نعم	لا	لا	نعم،اخذت الفحص هنا او تم تحويلي لمجمع طبي	لا	لا اتفق بشدة	لا اتفق	اتفق بدرجة متوسطة	اتفق	اتفق بدرجة متوسطة	اتفق بدرجة متوسطة	اتفق بدرجة متوسطة	اتفق بدرجة متوسطة	اتفق بدرجة متوسطة	اتفق بشدة	لا اتفق
233	20-35	ذكر	غير مدخن	not married	graduate	محافظة	شمال	لا أعمل	ليس لدي تأمين صحي	حكومي	مستشفى	سكري	مواصلات	نصف ساعه واكثر	لا	لا	لا	لا	نعم	لا	لا	نعم	/لا احتاج /اقل من 7 ايام	افل من ساعه	نعم	لا	لا	نعم	لا	لا	لا	لا	نعم	لا	لا	لا	نعم،اخذت الفحص هنا او تم تحويلي لمجمع طبي	لا	لا اتفق بشدة	اتفق بدرجة متوسطة	لا اتفق بشدة	اتفق	اتفق بدرجة متوسطة	لا اتفق بشدة	لا اتفق	اتفق بدرجة متوسطة	اتفق بشدة	اتفق بدرجة متوسطة	اتفق
101	68فاكثر	انثى	غير مدخن	mariied	Not graduate	محافظة	شمال	لا أعمل	لدي تأمين صحي	حكومي	مستشفى	سكري	سيارة خاصة	اقل من نصف ساعه	لا	نعم	لا	نعم	نعم	نعم	لا	لا	7 ايام او اكثر	افل من ساعه	نعم	لا	لا	نعم	لا	نعم	لا	لا	نعم	نعم	نعم	لا	نعم،اخذت الفحص هنا او تم تحويلي لمجمع طبي	لا	اتفق	اتفق	اتفق	اتفق	اتفق بدرجة متوسطة	اتفق	اتفق	اتفق بدرجة متوسطة	اتفق	لا اتفق بشدة	اتفق
102	36-51	ذكر	غير مدخن	mariied	graduate	محافظة	شمال	أعمل براتب	لدي تأمين صحي	حكومي	مستشفى	سكري	سيارة خاصة	اقل من نصف ساعه	لا	نعم	لا	نعم	نعم	نعم	لا	لا	7 ايام او اكثر	افل من ساعه	نعم	لا	لا	نعم	لا	نعم	لا	لا	نعم	نعم	نعم	لا	نعم،اخذت الفحص هنا او تم تحويلي لمجمع طبي	لا	اتفق	اتفق	اتفق	اتفق	اتفق بدرجة متوسطة	اتفق	اتفق	اتفق بدرجة متوسطة	اتفق	لا اتفق بشدة	اتفق
223	36-51	ذكر	مدخن	mariied	Not graduate	محافظة	شمال	لا أعمل	لدي تأمين صحي	حكومي	مستشفى	comorbidities	مواصلات	اقل من نصف ساعه	لا	نعم	لا	لا	لا	لا	لا	لا	7 ايام او اكثر	اكثر من ساعه	نعم	نعم	لا	نعم	لا	لا	لا	لا	نعم	نعم	نعم	نعم	نعم،اخذت الفحص هنا او تم تحويلي لمجمع طبي	لا	اتفق	اتفق	لا اتفق بشدة	لا اتفق	اتفق	اتفق	اتفق	اتفق بدرجة متوسطة	اتفق بدرجة متوسطة	اتفق	اتفق
130	36-51	انثى	غير مدخن	mariied	Not graduate	قرية	شمال	لا أعمل	لدي تأمين صحي	حكومي	مستشفى	comorbidities	سيارة خاصة	نصف ساعه واكثر	لا	لا	لا	نعم	نعم	لا	لا	لا	7 ايام او اكثر	اكثر من ساعه	نعم	لا	لا	نعم	لا	نعم	نعم	لا	نعم	نعم	نعم	لا	نعم،اخذت الفحص هنا او تم تحويلي لمجمع طبي	لا	اتفق	اتفق	اتفق	اتفق	اتفق	اتفق	اتفق	اتفق بدرجة متوسطة	اتفق	اتفق	اتفق
197	52-67	انثى	مدخن	mariied	graduate	محافظة	شمال	لا أعمل	لدي تأمين صحي	تعليمي	مستشفى	سكري	مواصلات	نصف ساعه واكثر	نعم	لا	لا	نعم	نعم	لا	لا	لا	7 ايام او اكثر	اكثر من ساعه	نعم	لا	لا	نعم	لا	نعم	لا	لا	نعم	نعم	نعم	نعم	نعم،اخذت الفحص هنا او تم تحويلي لمجمع طبي	لا	اتفق	اتفق	لا اتفق	اتفق بدرجة متوسطة	اتفق	اتفق	اتفق	اتفق بدرجة متوسطة	اتفق	اتفق بدرجة متوسطة	اتفق
218	52-67	ذكر	غير مدخن	mariied	Not graduate	محافظة	شمال	أعمل براتب	لدي تأمين صحي	حكومي	مستشفى	comorbidities	سيارة خاصة	اقل من نصف ساعه	لا	لا	لا	نعم	نعم	لا	لا	لا	7 ايام او اكثر	اكثر من ساعه	لا	لا	لا	نعم	لا	لا	لا	لا	نعم	نعم	نعم	نعم	نعم،اخذت الفحص هنا او تم تحويلي لمجمع طبي	لا	اتفق	اتفق	لا اتفق بشدة	لا اتفق	اتفق	اتفق بدرجة متوسطة	اتفق	اتفق بدرجة متوسطة	اتفق	اتفق بدرجة متوسطة	اتفق
272	52-67	انثى	غير مدخن	mariied	Not graduate	محافظة	شمال	لا أعمل	لدي تأمين صحي	حكومي	مستشفى	COPd	مواصلات	اقل من نصف ساعه	لا	نعم	لا	لا	لا	لا	لا	لا	7 ايام او اكثر	اكثر من ساعه	لا	نعم	لا	نعم	نعم	لا	لا	لا	نعم	لا	نعم	نعم	نعم،اخذت الفحص هنا او تم تحويلي لمجمع طبي	لا	اتفق	اتفق	لا اتفق بشدة	اتفق	لا اتفق	اتفق	اتفق	اتفق بدرجة متوسطة	اتفق	اتفق	اتفق
108	36-51	انثى	غير مدخن	mariied	Not graduate	قرية	شمال	لا أعمل	لدي تأمين صحي	حكومي	مركز صحي	comorbidities	سيارة خاصة	اقل من نصف ساعه	لا	لا	لا	لا	نعم	نعم	لا	لا	7 ايام او اكثر	افل من ساعه	نعم	لا	لا	نعم	نعم	لا	نعم	نعم	نعم	نعم	نعم	نعم	نعم،اخذت الفحص هنا او تم تحويلي لمجمع طبي	لا	اتفق	اتفق بدرجة متوسطة	لا اتفق	اتفق	لا اتفق	اتفق	اتفق	اتفق بشدة	لا اتفق	لا اتفق	لا اتفق
18	36-51	ذكر	غير مدخن	mariied	Not graduate	محافظة	شمال	متقاعد	لدي تأمين صحي	حكومي	مستشفى	سكري	سيارة خاصة	نصف ساعه واكثر	لا	لا	لا	نعم	نعم	لا	لا	لا	7 ايام او اكثر	اكثر من ساعه	نعم	لا	لا	نعم	لا	نعم	لا	نعم	لا	نعم	نعم	لا	نعم،اخذت الفحص هنا او تم تحويلي لمجمع طبي	لا	اتفق	اتفق بدرجة متوسطة	لا اتفق	لا اتفق	اتفق بدرجة متوسطة	لا اتفق	لا اتفق	اتفق	لا اتفق	لا اتفق	لا اتفق
24	52-67	انثى	غير مدخن	not married	Not graduate	محافظة	شمال	لا أعمل	لدي تأمين صحي	خاص	مستشفى	comorbidities	سيارة خاصة	نصف ساعه واكثر	نعم	لا	لا	لا	نعم	نعم	لا	لا	7 ايام او اكثر	افل من ساعه	نعم	لا	لا	نعم	لا	نعم	نعم	لا	نعم	نعم	نعم	لا	نعم،اخذت الفحص هنا او تم تحويلي لمجمع طبي	لا	اتفق بدرجة متوسطة	اتفق	اتفق	اتفق	لا اتفق	اتفق بدرجة متوسطة	لا اتفق بشدة	اتفق بدرجة متوسطة	اتفق	اتفق	اتفق
44	68فاكثر	ذكر	غير مدخن	mariied	Not graduate	قرية	شمال	متقاعد	لدي تأمين صحي	حكومي	مستشفى	سكري	سيارة خاصة	نصف ساعه واكثر	لا	لا	نعم	نعم	نعم	لا	لا	لا	7 ايام او اكثر	اكثر من ساعه	نعم	نعم	لا	نعم	لا	لا	لا	نعم	لا	نعم	لا	لا	نعم،اخذت الفحص هنا او تم تحويلي لمجمع طبي	لا	اتفق	اتفق بدرجة متوسطة	لا اتفق	لا اتفق	لا اتفق	لا اتفق	لا اتفق	اتفق	لا اتفق	لا اتفق	اتفق بدرجة متوسطة
115	52-67	ذكر	غير مدخن	mariied	Not graduate	محافظة	شمال	متقاعد	لدي تأمين صحي	حكومي	مستشفى	comorbidities	مواصلات	نصف ساعه واكثر	لا	لا	نعم	نعم	نعم	لا	لا	لا	7 ايام او اكثر	اكثر من ساعه	نعم	لا	لا	نعم	نعم	نعم	نعم	لا	نعم	نعم	نعم	نعم	نعم،اخذت الفحص هنا او تم تحويلي لمجمع طبي	لا	اتفق	اتفق	لا اتفق بشدة	اتفق	اتفق	اتفق	اتفق	اتفق بدرجة متوسطة	اتفق	اتفق	اتفق
132	52-67	ذكر	غير مدخن	mariied	Not graduate	محافظة	شمال	متقاعد	لدي تأمين صحي	خاص	مستشفى	سكري	سيارة خاصة	نصف ساعه واكثر	لا	لا	لا	نعم	نعم	نعم	لا	لا	7 ايام او اكثر	افل من ساعه	نعم	لا	لا	نعم	لا	نعم	نعم	لا	نعم	نعم	نعم	نعم	نعم،اخذت الفحص هنا او تم تحويلي لمجمع طبي	لا	لا اتفق بشدة	اتفق بشدة	اتفق بشدة	اتفق بشدة	اتفق بشدة	اتفق بشدة	اتفق بشدة	اتفق بشدة	اتفق بشدة	اتفق بشدة	اتفق
146	68فاكثر	انثى	مدخن	mariied	Not graduate	قرية	شمال	لا أعمل	لدي تأمين صحي	حكومي	مستشفى	سكري	سيارة خاصة	نصف ساعه واكثر	لا	لا	لا	نعم	نعم	نعم	لا	لا	7 ايام او اكثر	اكثر من ساعه	نعم	لا	لا	نعم	نعم	لا	نعم	لا	نعم	لا	لا	لا	نعم،اخذت الفحص هنا او تم تحويلي لمجمع طبي	لا	اتفق	اتفق بدرجة متوسطة	لا اتفق	اتفق بدرجة متوسطة	لا اتفق	اتفق بدرجة متوسطة	اتفق بدرجة متوسطة	اتفق بدرجة متوسطة	لا اتفق	اتفق بدرجة متوسطة	اتفق
71	52-67	ذكر	غير مدخن	mariied	graduate	محافظة	شمال	متقاعد	لدي تأمين صحي	حكومي	مركز صحي	سكري	سيارة خاصة	نصف ساعه واكثر	لا	لا	لا	لا	لا	لا	لا	لا		افل من ساعه	نعم	لا	لا	نعم	لا	نعم	نعم	لا	نعم	نعم	نعم	لا	نعم،اخذت الفحص هنا او تم تحويلي لمجمع طبي	لا	اتفق بشدة	اتفق بشدة	اتفق بشدة	اتفق بشدة	لا اتفق بشدة	اتفق بشدة	اتفق بشدة	اتفق بدرجة متوسطة	اتفق بشدة	اتفق بشدة	اتفق بشدة
201	52-67	ذكر	غير مدخن	mariied	graduate	محافظة	شمال	متقاعد	لدي تأمين صحي	تعليمي	مستشفى	comorbidities	سيارة خاصة	نصف ساعه واكثر	لا	لا	لا	لا	لا	لا	لا	لا		افل من ساعه	نعم	لا	لا	نعم	نعم	لا	لا	لا	لا	نعم	نعم	نعم	نعم،اخذت الفحص هنا او تم تحويلي لمجمع طبي	لا	اتفق	اتفق	اتفق بدرجة متوسطة	اتفق بدرجة متوسطة	اتفق بدرجة متوسطة	اتفق بدرجة متوسطة	اتفق بدرجة متوسطة	اتفق بدرجة متوسطة	اتفق بدرجة متوسطة	اتفق بدرجة متوسطة	اتفق
21	20-35	انثى	غير مدخن	mariied	graduate	محافظة	شمال	لا أعمل	ليس لدي تأمين صحي	حكومي	مستشفى	سكري	مشيا على الاقدام	نصف ساعه واكثر	لا	لا	لا	لا	نعم	نعم	لا	نعم	7 ايام او اكثر	اكثر من ساعه	نعم	نعم	نعم	نعم	لا	نعم	نعم	لا	نعم	نعم	نعم	لا	نعم،اخذت الفحص هنا او تم تحويلي لمجمع طبي	لا	اتفق بدرجة متوسطة	لا اتفق	لا اتفق	اتفق بدرجة متوسطة	اتفق بدرجة متوسطة	اتفق بدرجة متوسطة	اتفق بدرجة متوسطة	اتفق	اتفق بدرجة متوسطة	اتفق	اتفق
148	52-67	انثى	غير مدخن	not married	Not graduate	محافظة	شمال	متقاعد	لدي تأمين صحي	حكومي	مستشفى	سكري	مواصلات	نصف ساعه واكثر	نعم	نعم	لا	لا	لا	لا	لا	لا	7 ايام او اكثر	افل من ساعه	نعم	نعم	نعم	نعم	نعم	لا	لا	لا	نعم	لا	لا	نعم	نعم،اخذت الفحص هنا او تم تحويلي لمجمع طبي	لا	اتفق بدرجة متوسطة	اتفق بدرجة متوسطة	لا اتفق	اتفق بدرجة متوسطة	لا اتفق	لا اتفق	لا اتفق	اتفق بدرجة متوسطة	لا اتفق بشدة	اتفق بدرجة متوسطة	اتفق بدرجة متوسطة
289	36-51	انثى	غير مدخن	not married	Not graduate	محافظة	شمال	لا أعمل	لدي تأمين صحي	حكومي	مستشفى	COPd	مواصلات	اقل من نصف ساعه	نعم	نعم	لا	نعم	نعم	لا	لا	لا		اكثر من ساعه	لا	نعم	نعم	نعم	لا	لا	نعم	نعم	نعم	نعم	نعم	نعم	نعم،اخذت الفحص هنا او تم تحويلي لمجمع طبي	لا	اتفق	اتفق	لا اتفق	اتفق بدرجة متوسطة	اتفق بشدة	اتفق	اتفق	اتفق	اتفق	اتفق بشدة	اتفق
61	36-51	ذكر	مدخن	mariied	Not graduate	قرية	شمال	متقاعد	لدي تأمين صحي	خاص	مستشفى	سكري	سيارة خاصة	نصف ساعه واكثر	نعم	نعم	نعم	نعم	لا	لا	لا	نعم		افل من ساعه	لا	لا	نعم	نعم	لا	نعم	لا	نعم	لا	لا	لا	نعم	نعم،اخذت الفحص هنا او تم تحويلي لمجمع طبي	لا	اتفق بدرجة متوسطة	اتفق بدرجة متوسطة	اتفق بدرجة متوسطة	لا اتفق بشدة	لا اتفق بشدة	اتفق بشدة	اتفق	لا اتفق	لا اتفق بشدة	اتفق	لا اتفق
286	52-67	ذكر	غير مدخن	mariied	Not graduate	محافظة	شمال	أعمل براتب	لدي تأمين صحي	حكومي	مستشفى	comorbidities		نصف ساعه واكثر	نعم	نعم	لا	لا	لا	لا	لا	لا		افل من ساعه	لا	نعم	نعم	لا	لا	لا	لا	نعم	لا	لا	لا	نعم	نعم،اخذت الفحص هنا او تم تحويلي لمجمع طبي	لا	لا اتفق	لا اتفق	لا اتفق	لا اتفق بشدة	لا اتفق بشدة	لا اتفق بشدة	لا اتفق بشدة	لا اتفق بشدة	لا اتفق بشدة	لا اتفق بشدة	لا اتفق
298	20-35	ذكر	مدخن	not married	graduate	محافظة	شمال	لا أعمل	لدي تأمين صحي	تعليمي	مستشفى	COPd	مواصلات	اقل من نصف ساعه	نعم	لا	نعم	نعم	نعم	لا	لا	نعم	7 ايام او اكثر	اكثر من ساعه	نعم	لا		لا	لا	لا	لا	لا	لا	لا	نعم	نعم	نعم،اخذت الفحص هنا او تم تحويلي لمجمع طبي	لا	اتفق بشدة	اتفق	لا اتفق	اتفق بدرجة متوسطة	اتفق	اتفق بشدة	لا اتفق	اتفق بدرجة متوسطة	اتفق	اتفق بدرجة متوسطة	اتفق بشدة
235	68فاكثر	انثى	غير مدخن	mariied	Not graduate	محافظة	شمال	لا أعمل	لدي تأمين صحي	تعليمي	مستشفى	comorbidities	سيارة خاصة	اقل من نصف ساعه	نعم	نعم	لا	لا	نعم	لا		نعم	7 ايام او اكثر	اكثر من ساعه	لا	نعم		نعم	لا	لا	لا	لا	نعم	نعم	لا	لا	نعم،اخذت الفحص هنا او تم تحويلي لمجمع طبي	لا	اتفق	اتفق	اتفق	اتفق	اتفق بدرجة متوسطة	اتفق	اتفق	اتفق بدرجة متوسطة	اتفق	اتفق بدرجة متوسطة	اتفق بدرجة متوسطة
16	36-51	انثى	غير مدخن	mariied	graduate	قرية	شمال	أعمل براتب	لدي تأمين صحي	حكومي	مركز صحي	comorbidities	سيارة خاصة	اقل من نصف ساعه	لا	لا	لا	لا	نعم	نعم	نعم	لا	/لا احتاج /اقل من 7 ايام	افل من ساعه	نعم	لا	لا	نعم	لا	لا	لا	لا	نعم	نعم	نعم	لا	نعم،اخذت الفحص هنا او تم تحويلي لمجمع طبي		اتفق	اتفق	اتفق	اتفق	لا اتفق	اتفق	اتفق بدرجة متوسطة	اتفق	اتفق بدرجة متوسطة	اتفق	اتفق
17	36-51	انثى	غير مدخن	mariied	graduate	قرية	شمال	أعمل براتب	لدي تأمين صحي	حكومي	مركز صحي	comorbidities	سيارة خاصة	اقل من نصف ساعه	لا	لا	لا	لا	نعم	نعم	نعم	لا	/لا احتاج /اقل من 7 ايام	افل من ساعه	نعم	لا	لا	نعم	لا	لا	لا	لا	نعم	نعم	نعم	لا	نعم،اخذت الفحص هنا او تم تحويلي لمجمع طبي		اتفق	اتفق	اتفق	اتفق	لا اتفق	اتفق	اتفق بدرجة متوسطة	اتفق	اتفق بدرجة متوسطة	اتفق	اتفق
89	68فاكثر	انثى	غير مدخن	not married	Not graduate	محافظة	شمال	لا أعمل	لدي تأمين صحي	تعليمي	مستشفى	comorbidities	مواصلات	اقل من نصف ساعه	لا	لا	نعم	نعم	نعم	لا	لا	نعم	/لا احتاج /اقل من 7 ايام	اكثر من ساعه	نعم	لا	لا	نعم	نعم	نعم	نعم	لا	لا	نعم	نعم	لا	نعم،اخذت الفحص هنا او تم تحويلي لمجمع طبي		اتفق بشدة	اتفق بشدة	اتفق بشدة	اتفق بشدة	اتفق بشدة	اتفق بشدة	اتفق بشدة	اتفق بشدة	اتفق بشدة	اتفق بشدة	اتفق بشدة
103	36-51	ذكر	مدخن	mariied	graduate	محافظة	شمال	أعمل براتب	لدي تأمين صحي	حكومي	مستشفى	comorbidities	سيارة خاصة	اقل من نصف ساعه	لا	لا	لا	نعم	نعم	نعم	لا	لا	/لا احتاج /اقل من 7 ايام	افل من ساعه	نعم	نعم	لا	لا	نعم	نعم	لا	نعم	نعم	نعم	نعم	لا	نعم،اخذت الفحص هنا او تم تحويلي لمجمع طبي		اتفق بشدة	اتفق	اتفق	لا اتفق	اتفق	اتفق بدرجة متوسطة	لا اتفق	اتفق	اتفق	لا اتفق	اتفق
186	68فاكثر	ذكر	غير مدخن	mariied	graduate	محافظة	شمال	أعمل براتب	لدي تأمين صحي	تعليمي	مستشفى	comorbidities	سيارة خاصة	اقل من نصف ساعه	لا	لا	لا	لا	نعم	لا	لا	نعم	/لا احتاج /اقل من 7 ايام	افل من ساعه	نعم	لا	لا	نعم	لا	لا	نعم	لا	نعم	لا	نعم	لا	نعم،اخذت الفحص هنا او تم تحويلي لمجمع طبي		اتفق	اتفق	اتفق	اتفق	اتفق	اتفق	اتفق	اتفق	اتفق	اتفق	اتفق
245	36-51	انثى	غير مدخن	mariied	graduate	محافظة	شمال	أعمل براتب	ليس لدي تأمين صحي	خاص	مستشفى	COPd	سيارة خاصة	اقل من نصف ساعه	لا	لا	لا	لا	نعم	نعم	لا	نعم	/لا احتاج /اقل من 7 ايام	افل من ساعه	نعم	لا	لا	نعم	لا	لا	نعم	لا	نعم	نعم	نعم	لا	نعم،اخذت الفحص هنا او تم تحويلي لمجمع طبي		اتفق بشدة	اتفق بشدة	اتفق	اتفق بشدة	اتفق	اتفق	اتفق بشدة	اتفق	اتفق بشدة	اتفق بشدة	اتفق بشدة
280	36-51	ذكر	غير مدخن	mariied	graduate	محافظة	شمال	أعمل براتب	ليس لدي تأمين صحي	خاص	مستشفى	سكري	سيارة خاصة	اقل من نصف ساعه	لا	لا	نعم	نعم	نعم	نعم	لا	نعم	/لا احتاج /اقل من 7 ايام	افل من ساعه	نعم	نعم	لا	نعم	لا	نعم	نعم	لا	نعم	نعم	نعم	نعم	نعم،اخذت الفحص هنا او تم تحويلي لمجمع طبي		اتفق بدرجة متوسطة	اتفق بدرجة متوسطة	اتفق	اتفق	اتفق بدرجة متوسطة	اتفق بدرجة متوسطة	اتفق بدرجة متوسطة	لا اتفق	اتفق بدرجة متوسطة	اتفق	اتفق بدرجة متوسطة
12	36-51	ذكر	مدخن	mariied	graduate	محافظة	شمال	أعمل براتب	لدي تأمين صحي	حكومي	مستشفى	سكري	سيارة خاصة	نصف ساعه واكثر	لا	لا	نعم	نعم	نعم	نعم	نعم	نعم	/لا احتاج /اقل من 7 ايام	افل من ساعه	نعم	لا	لا	نعم	لا	نعم	نعم	لا	نعم	نعم	نعم	لا	نعم،اخذت الفحص هنا او تم تحويلي لمجمع طبي		اتفق بشدة	اتفق بشدة	اتفق	اتفق	اتفق بدرجة متوسطة	اتفق	اتفق	اتفق	اتفق	اتفق	اتفق بشدة
110	52-67	ذكر	غير مدخن	mariied	graduate	محافظة	شمال	أعمل براتب	ليس لدي تأمين صحي	تعليمي	مستشفى	comorbidities	سيارة خاصة	نصف ساعه واكثر	لا	لا	لا	نعم	نعم	لا	لا	نعم	/لا احتاج /اقل من 7 ايام	افل من ساعه	نعم	نعم	لا	نعم	نعم	نعم	نعم	لا	نعم	نعم	نعم	لا	نعم،اخذت الفحص هنا او تم تحويلي لمجمع طبي		اتفق	اتفق	اتفق	اتفق بدرجة متوسطة	اتفق بدرجة متوسطة	اتفق	اتفق	اتفق بدرجة متوسطة	اتفق	اتفق	اتفق
112	36-51	انثى	غير مدخن	mariied	Not graduate	قرية	شمال	لا أعمل	لدي تأمين صحي	تعليمي	مستشفى	comorbidities	سيارة خاصة	نصف ساعه واكثر	لا	لا	نعم	نعم	نعم	نعم	لا	لا	/لا احتاج /اقل من 7 ايام	اكثر من ساعه	نعم	لا	لا	نعم	لا	لا	لا	نعم	نعم	لا	نعم	لا	نعم،اخذت الفحص هنا او تم تحويلي لمجمع طبي		لا اتفق	اتفق	اتفق	اتفق	اتفق بدرجة متوسطة	اتفق	اتفق بدرجة متوسطة	اتفق بدرجة متوسطة	اتفق	اتفق	اتفق
114	68فاكثر	انثى	غير مدخن	mariied	Not graduate	قرية	شمال	لا أعمل	ليس لدي تأمين صحي	تعليمي	مستشفى	comorbidities	سيارة خاصة	نصف ساعه واكثر	لا	لا	نعم	نعم	نعم	لا	لا	لا	/لا احتاج /اقل من 7 ايام	اكثر من ساعه	نعم	لا	لا	نعم	لا	لا	نعم	نعم	نعم	نعم	نعم	نعم	نعم،اخذت الفحص هنا او تم تحويلي لمجمع طبي		اتفق	اتفق	اتفق بشدة	اتفق	اتفق	اتفق	اتفق	اتفق بدرجة متوسطة	لا اتفق بشدة	اتفق	اتفق
118	52-67	انثى	غير مدخن	mariied	Not graduate	قرية	شمال	لا أعمل	لدي تأمين صحي	تعليمي	مستشفى	comorbidities	سيارة خاصة	نصف ساعه واكثر	لا	لا	لا	نعم	نعم	لا	لا	نعم	/لا احتاج /اقل من 7 ايام	اكثر من ساعه	نعم	لا	لا	نعم	نعم	لا	لا	لا	نعم	نعم	نعم	لا	نعم،اخذت الفحص هنا او تم تحويلي لمجمع طبي		اتفق	اتفق	اتفق	اتفق	اتفق بدرجة متوسطة	اتفق	اتفق	لا اتفق	اتفق	لا اتفق	اتفق
162	36-51	ذكر	مدخن	mariied	graduate	محافظة	شمال	أعمل براتب	لدي تأمين صحي	خاص	مستشفى	comorbidities	سيارة خاصة	نصف ساعه واكثر	لا	لا	لا	نعم	نعم	نعم	لا	لا	/لا احتاج /اقل من 7 ايام	افل من ساعه	نعم	لا	لا	نعم	نعم	نعم	نعم	لا	نعم	نعم	نعم	نعم	نعم،اخذت الفحص هنا او تم تحويلي لمجمع طبي		اتفق بشدة	اتفق بشدة	اتفق بشدة	اتفق	اتفق بدرجة متوسطة	اتفق	اتفق	اتفق	اتفق بشدة	اتفق	اتفق بشدة
184	52-67	انثى	غير مدخن	mariied	Not graduate	محافظة	شمال	متقاعد	لدي تأمين صحي	حكومي	مركز صحي	comorbidities	سيارة خاصة	نصف ساعه واكثر	لا	نعم	لا	لا	لا	لا	لا	نعم	/لا احتاج /اقل من 7 ايام	اكثر من ساعه	نعم	نعم	لا	نعم	لا	نعم	لا	لا	نعم	نعم	نعم	نعم	نعم،اخذت الفحص هنا او تم تحويلي لمجمع طبي		اتفق	اتفق	اتفق	اتفق بدرجة متوسطة	اتفق	اتفق	اتفق بشدة	اتفق بشدة	اتفق	اتفق	اتفق
188	68فاكثر	انثى	غير مدخن	mariied	Not graduate	محافظة	شمال	لا أعمل	لدي تأمين صحي	تعليمي	مستشفى	comorbidities	سيارة خاصة	نصف ساعه واكثر	لا	لا	لا	نعم	نعم	لا	لا	نعم	/لا احتاج /اقل من 7 ايام	اكثر من ساعه	نعم	لا	لا	نعم	لا	لا	نعم	لا	نعم	لا	لا	لا	نعم،اخذت الفحص هنا او تم تحويلي لمجمع طبي		اتفق بشدة	اتفق بشدة	اتفق بشدة	اتفق بشدة	اتفق بشدة	اتفق بشدة	اتفق بشدة	اتفق بشدة	اتفق بشدة	اتفق بشدة	اتفق بشدة
190	68فاكثر	انثى	غير مدخن	mariied	Not graduate	محافظة	شمال	لا أعمل	لدي تأمين صحي	تعليمي	مستشفى	comorbidities	مواصلات	نصف ساعه واكثر	لا	لا	نعم	نعم	نعم	لا	لا	نعم	/لا احتاج /اقل من 7 ايام	اكثر من ساعه	نعم	لا	لا	نعم	لا	نعم	نعم	لا	نعم	نعم	نعم	لا	نعم،اخذت الفحص هنا او تم تحويلي لمجمع طبي		اتفق	اتفق	لا اتفق بشدة	اتفق	اتفق بدرجة متوسطة	اتفق	اتفق	اتفق بدرجة متوسطة	اتفق	اتفق	اتفق
198	52-67	انثى	غير مدخن	mariied	Not graduate	قرية	شمال	لا أعمل	لدي تأمين صحي	تعليمي	مستشفى	comorbidities	مواصلات	نصف ساعه واكثر	لا	لا	لا	نعم	لا	لا	لا	نعم	/لا احتاج /اقل من 7 ايام	اكثر من ساعه	نعم	لا	لا	نعم	لا	نعم	لا	لا	نعم	نعم	نعم	لا	نعم،اخذت الفحص هنا او تم تحويلي لمجمع طبي		اتفق	اتفق	اتفق	اتفق بشدة	اتفق بشدة	اتفق بشدة	اتفق بشدة	اتفق	اتفق بشدة	اتفق بشدة	اتفق
240	68فاكثر	انثى	غير مدخن	mariied	Not graduate	محافظة	شمال	متقاعد	ليس لدي تأمين صحي	حكومي	مستشفى	comorbidities	سيارة خاصة	نصف ساعه واكثر	نعم	لا	لا	نعم	نعم	نعم	لا	نعم	/لا احتاج /اقل من 7 ايام	افل من ساعه	نعم	لا	لا	نعم	لا	نعم	نعم	لا	نعم	نعم	لا	لا	نعم،اخذت الفحص هنا او تم تحويلي لمجمع طبي		اتفق	اتفق	اتفق	اتفق	اتفق	اتفق	اتفق بشدة	اتفق	اتفق بشدة	اتفق	اتفق
287	52-67	ذكر	مدخن	mariied	Not graduate	محافظة	شمال	متقاعد	لدي تأمين صحي	حكومي	مستشفى	comorbidities	سيارة خاصة	اقل من نصف ساعه	لا	لا	لا	لا	نعم	لا	لا	لا	/لا احتاج /اقل من 7 ايام	اكثر من ساعه	لا	لا	لا	نعم	لا	نعم	لا	لا	نعم	نعم	لا	لا	نعم،اخذت الفحص هنا او تم تحويلي لمجمع طبي		اتفق بشدة	لا اتفق	اتفق بدرجة متوسطة	اتفق بدرجة متوسطة	لا اتفق	لا اتفق	لا اتفق	اتفق بدرجة متوسطة	اتفق	اتفق بدرجة متوسطة	اتفق
93	36-51	ذكر	مدخن	mariied	graduate	قرية	شمال	أعمل براتب	لدي تأمين صحي	خاص	مستشفى	comorbidities	سيارة خاصة	نصف ساعه واكثر	لا	لا	لا	لا	نعم	نعم	لا	لا	/لا احتاج /اقل من 7 ايام	افل من ساعه	لا	لا	لا	نعم	لا	لا	نعم	لا	نعم	نعم	نعم	لا	نعم،اخذت الفحص هنا او تم تحويلي لمجمع طبي		اتفق بشدة	اتفق بشدة	اتفق بشدة	اتفق بشدة	اتفق بدرجة متوسطة	اتفق	اتفق بدرجة متوسطة	اتفق بدرجة متوسطة	اتفق بشدة	اتفق بدرجة متوسطة	اتفق بشدة
111	52-67	انثى	غير مدخن	mariied	Not graduate	قرية	شمال	لا أعمل	لدي تأمين صحي	تعليمي	مستشفى	comorbidities	سيارة خاصة	نصف ساعه واكثر	لا	لا	لا	نعم	نعم	لا	لا	لا	/لا احتاج /اقل من 7 ايام	اكثر من ساعه	لا	لا	لا	نعم	لا	نعم	لا	لا	نعم	نعم	لا	لا	نعم،اخذت الفحص هنا او تم تحويلي لمجمع طبي		اتفق	اتفق	اتفق	اتفق	اتفق بدرجة متوسطة	اتفق	اتفق	اتفق بدرجة متوسطة	اتفق	اتفق	اتفق
214	52-67	انثى	غير مدخن	mariied	Not graduate	محافظة	شمال	لا أعمل	لدي تأمين صحي	تعليمي	مستشفى	comorbidities	سيارة خاصة	نصف ساعه واكثر	لا	لا	لا	نعم	نعم	لا	لا	لا	/لا احتاج /اقل من 7 ايام	افل من ساعه	لا	لا	لا	نعم	لا	لا	نعم	لا	نعم	نعم	نعم	لا	نعم،اخذت الفحص هنا او تم تحويلي لمجمع طبي		اتفق	اتفق	اتفق	اتفق	اتفق بدرجة متوسطة	اتفق	اتفق	اتفق بدرجة متوسطة	لا اتفق	اتفق	اتفق
134	52-67	ذكر	مدخن	mariied	Not graduate	قرية	شمال	متقاعد	لدي تأمين صحي	تعليمي	مستشفى	سكري	سيارة خاصة	اقل من نصف ساعه	لا	لا	لا	نعم	نعم	نعم	لا	نعم	/لا احتاج /اقل من 7 ايام	افل من ساعه	نعم	لا	لا	نعم	لا	نعم	لا	لا	نعم	نعم	نعم	لا	نعم،اخذت الفحص هنا او تم تحويلي لمجمع طبي		اتفق	اتفق بشدة	اتفق بشدة	اتفق بشدة	لا اتفق	اتفق بدرجة متوسطة	اتفق	اتفق بدرجة متوسطة	اتفق	اتفق	اتفق
155	20-35	انثى	غير مدخن	not married	graduate	قرية	شمال	لا أعمل	لدي تأمين صحي	حكومي	مركز صحي	COPd	سيارة خاصة	اقل من نصف ساعه	نعم	لا	لا	نعم	نعم	نعم	لا	لا	/لا احتاج /اقل من 7 ايام	افل من ساعه	نعم	لا	لا	نعم	نعم	لا	نعم	نعم	نعم	نعم	لا	لا	نعم،اخذت الفحص هنا او تم تحويلي لمجمع طبي		اتفق	اتفق	اتفق	اتفق بدرجة متوسطة	اتفق	لا اتفق بشدة	لا اتفق بشدة	اتفق بشدة	اتفق بدرجة متوسطة	اتفق بشدة	اتفق
168	52-67	ذكر	غير مدخن	mariied	graduate	محافظة	شمال	متقاعد	لدي تأمين صحي	حكومي	مستشفى	comorbidities	مشيا على الاقدام	اقل من نصف ساعه	لا	لا	لا	لا	لا	لا	لا	لا	/لا احتاج /اقل من 7 ايام	افل من ساعه	نعم	نعم	لا	نعم	نعم	لا	لا	لا	نعم	نعم	نعم	نعم	نعم،اخذت الفحص هنا او تم تحويلي لمجمع طبي		اتفق	اتفق	اتفق بدرجة متوسطة	لا اتفق	اتفق بدرجة متوسطة	اتفق بدرجة متوسطة	اتفق بدرجة متوسطة	اتفق بدرجة متوسطة	اتفق بدرجة متوسطة	اتفق بدرجة متوسطة	اتفق
183	20-35	ذكر	مدخن	not married	Not graduate	قرية	شمال	أعمل براتب	ليس لدي تأمين صحي	خاص	مستشفى	comorbidities	سيارة خاصة	اقل من نصف ساعه	لا	نعم	نعم	نعم	نعم	نعم	لا	نعم	/لا احتاج /اقل من 7 ايام	افل من ساعه	نعم	لا	لا	نعم	لا	نعم	نعم	لا	نعم	نعم	نعم	لا	نعم،اخذت الفحص هنا او تم تحويلي لمجمع طبي		اتفق بشدة	اتفق	اتفق بشدة	اتفق بدرجة متوسطة	اتفق	اتفق	اتفق	اتفق بدرجة متوسطة	اتفق بدرجة متوسطة	اتفق بدرجة متوسطة	اتفق
193	52-67	ذكر	غير مدخن	mariied	graduate	محافظة	شمال	متقاعد	لدي تأمين صحي	تعليمي	مستشفى	comorbidities	سيارة خاصة	اقل من نصف ساعه	لا	لا	لا	نعم	نعم	لا	لا	نعم	/لا احتاج /اقل من 7 ايام	اكثر من ساعه	نعم	لا	لا	نعم	لا	نعم	لا	لا	لا	لا	لا	لا	نعم،اخذت الفحص هنا او تم تحويلي لمجمع طبي		اتفق	اتفق	لا اتفق	اتفق	اتفق بشدة	اتفق	اتفق	اتفق	اتفق بشدة	اتفق	اتفق
8	36-51	انثى	غير مدخن	mariied	Not graduate	قرية	شمال	لا أعمل	لدي تأمين صحي	حكومي	مستشفى	سكري	سيارة خاصة	نصف ساعه واكثر	نعم	نعم	لا	لا	نعم	لا	لا	نعم	/لا احتاج /اقل من 7 ايام	اكثر من ساعه	نعم	نعم	لا	نعم	لا	لا	لا	لا	لا	لا	لا	لا	نعم،اخذت الفحص هنا او تم تحويلي لمجمع طبي		اتفق بدرجة متوسطة	اتفق بدرجة متوسطة	اتفق بدرجة متوسطة	اتفق	اتفق بدرجة متوسطة	اتفق بدرجة متوسطة	اتفق بدرجة متوسطة	اتفق بدرجة متوسطة	اتفق بدرجة متوسطة	اتفق	اتفق بدرجة متوسطة
14	36-51	ذكر	مدخن	mariied	Not graduate	قرية	شمال	متقاعد	لدي تأمين صحي	حكومي	مستشفى	comorbidities	مواصلات	نصف ساعه واكثر	لا	لا	لا	نعم	نعم	نعم	نعم	لا	/لا احتاج /اقل من 7 ايام	افل من ساعه	نعم	لا	لا	نعم	لا	لا	نعم	لا	نعم	لا	لا	لا	نعم،اخذت الفحص هنا او تم تحويلي لمجمع طبي		اتفق بشدة	اتفق بشدة	اتفق بشدة	اتفق بشدة	اتفق بشدة	اتفق بشدة	اتفق بشدة	اتفق بشدة	اتفق بشدة	اتفق بشدة	اتفق بشدة
39	20-35	انثى	غير مدخن	not married	graduate	محافظة	other	لا أعمل	لدي تأمين صحي	خاص	مستشفى	سكري	سيارة خاصة	نصف ساعه واكثر	لا	لا	نعم	نعم	نعم	نعم	نعم	نعم	/لا احتاج /اقل من 7 ايام	افل من ساعه	نعم	لا	لا	نعم	نعم	نعم	نعم	لا	نعم	نعم	نعم	لا	نعم،اخذت الفحص هنا او تم تحويلي لمجمع طبي		اتفق بشدة	اتفق بشدة	اتفق بشدة	اتفق بشدة	اتفق بشدة	اتفق بشدة	اتفق بدرجة متوسطة	اتفق بشدة	اتفق بشدة	اتفق بشدة	اتفق بشدة
69	36-51	ذكر	مدخن	not married	Not graduate	محافظة	شمال	متقاعد	ليس لدي تأمين صحي	خاص	مستشفى	سكري	مواصلات	نصف ساعه واكثر	نعم	لا	لا	لا	نعم	لا	نعم	لا	/لا احتاج /اقل من 7 ايام	افل من ساعه	نعم	لا	لا	نعم	نعم	نعم	نعم	لا	نعم	نعم	نعم	لا	نعم،اخذت الفحص هنا او تم تحويلي لمجمع طبي		اتفق بدرجة متوسطة	لا اتفق	اتفق بدرجة متوسطة	اتفق	اتفق بشدة	اتفق بدرجة متوسطة	لا اتفق	اتفق بدرجة متوسطة	اتفق بشدة	اتفق بدرجة متوسطة	لا اتفق
185	20-35	انثى	غير مدخن	not married	graduate	قرية	شمال	لا أعمل	لدي تأمين صحي	حكومي	مستشفى	COPd	مواصلات	نصف ساعه واكثر	نعم	نعم	لا	نعم	نعم	لا	لا	نعم	/لا احتاج /اقل من 7 ايام	اكثر من ساعه	نعم	لا	لا	نعم	نعم	نعم	نعم	نعم	لا	لا	لا	نعم	نعم،اخذت الفحص هنا او تم تحويلي لمجمع طبي		اتفق	اتفق بدرجة متوسطة	اتفق	اتفق بدرجة متوسطة	اتفق	اتفق	اتفق	اتفق بدرجة متوسطة	اتفق	اتفق بشدة	اتفق
204	36-51	انثى	مدخن	mariied	Not graduate	محافظة	شمال	لا أعمل	ليس لدي تأمين صحي	تعليمي	مستشفى	comorbidities	مواصلات	نصف ساعه واكثر	لا	لا	لا	نعم	نعم	لا	لا	نعم	/لا احتاج /اقل من 7 ايام	افل من ساعه	نعم	لا	لا	نعم	لا	نعم	نعم	لا	نعم	نعم	نعم	لا	نعم،اخذت الفحص هنا او تم تحويلي لمجمع طبي		اتفق	اتفق بشدة	اتفق بشدة	اتفق بشدة	اتفق	اتفق بشدة	اتفق بشدة	اتفق بشدة	اتفق بشدة	اتفق بشدة	اتفق بشدة
213	52-67	انثى	غير مدخن	mariied	Not graduate	محافظة	شمال	لا أعمل	لدي تأمين صحي	تعليمي	مستشفى	comorbidities	مواصلات	نصف ساعه واكثر	لا	لا	لا	نعم	نعم	نعم	لا	نعم	/لا احتاج /اقل من 7 ايام	اكثر من ساعه	نعم	نعم	لا	نعم	لا	لا	نعم	نعم	نعم	نعم	لا	لا	نعم،اخذت الفحص هنا او تم تحويلي لمجمع طبي		اتفق	اتفق	اتفق بدرجة متوسطة	اتفق	اتفق	اتفق	اتفق	اتفق	اتفق	اتفق	اتفق
229	36-51	ذكر	غير مدخن	mariied	Not graduate	محافظة	شمال	متقاعد	لدي تأمين صحي	تعليمي	مستشفى	سكري	سيارة خاصة	نصف ساعه واكثر	لا	لا	نعم	نعم	نعم	نعم	لا	نعم	/لا احتاج /اقل من 7 ايام	افل من ساعه	نعم	لا	لا	نعم	لا	لا	نعم	لا	نعم	نعم	لا	لا	نعم،اخذت الفحص هنا او تم تحويلي لمجمع طبي		اتفق بشدة	اتفق	اتفق	اتفق	اتفق	اتفق بدرجة متوسطة	لا اتفق	لا اتفق	اتفق	اتفق	اتفق
277	36-51	انثى	غير مدخن	mariied	Not graduate	قرية	شمال	لا أعمل	ليس لدي تأمين صحي	حكومي	مستشفى	comorbidities	مواصلات	نصف ساعه واكثر	نعم	لا	لا	نعم	نعم	لا	لا	نعم	/لا احتاج /اقل من 7 ايام	اكثر من ساعه	نعم	نعم	لا	نعم	لا	لا	نعم	لا	نعم	نعم	نعم	نعم	نعم،اخذت الفحص هنا او تم تحويلي لمجمع طبي		لا اتفق	اتفق	اتفق بدرجة متوسطة	اتفق	اتفق بدرجة متوسطة	اتفق بشدة	اتفق بشدة	اتفق بدرجة متوسطة	اتفق بشدة	اتفق بشدة	اتفق
6	36-51	انثى	غير مدخن	mariied	Not graduate	محافظة	شمال	لا أعمل	ليس لدي تأمين صحي	حكومي	مركز صحي	سكري	مواصلات	اقل من نصف ساعه	نعم	نعم	لا	لا	نعم	نعم	نعم	لا	7 ايام او اكثر	اكثر من ساعه	نعم	لا	لا	نعم	نعم	لا	نعم	لا	نعم	نعم	نعم	لا	نعم،اخذت الفحص هنا او تم تحويلي لمجمع طبي		اتفق	اتفق بدرجة متوسطة	لا اتفق	اتفق بدرجة متوسطة	اتفق	اتفق بدرجة متوسطة	اتفق بدرجة متوسطة	اتفق	اتفق	اتفق	لا اتفق
88	68فاكثر	انثى	غير مدخن	not married	Not graduate	قرية	شمال	لا أعمل	لدي تأمين صحي	تعليمي	مستشفى	comorbidities	سيارة خاصة	اقل من نصف ساعه	لا	لا	نعم	نعم	نعم	نعم	لا	نعم	7 ايام او اكثر	افل من ساعه	نعم	لا	لا	نعم	لا	نعم	نعم	لا	نعم	نعم	نعم	لا	نعم،اخذت الفحص هنا او تم تحويلي لمجمع طبي		اتفق بشدة	اتفق بشدة	اتفق بدرجة متوسطة	اتفق بشدة	اتفق بشدة	اتفق بشدة	اتفق بدرجة متوسطة	اتفق بشدة	اتفق بشدة	اتفق بشدة	اتفق بشدة
84	36-51	انثى	مدخن	mariied	Not graduate	محافظة	شمال	لا أعمل	لدي تأمين صحي	تعليمي	مستشفى	comorbidities	سيارة خاصة	نصف ساعه واكثر	لا	لا	نعم	نعم	نعم	لا	لا	نعم	7 ايام او اكثر	اكثر من ساعه	نعم	لا	لا	نعم	لا	نعم	نعم	نعم	نعم	نعم	نعم	لا	نعم،اخذت الفحص هنا او تم تحويلي لمجمع طبي		اتفق بشدة	لا اتفق	لا اتفق بشدة	اتفق بشدة	اتفق بدرجة متوسطة	لا اتفق بشدة	اتفق بدرجة متوسطة	لا اتفق بشدة	اتفق بشدة	اتفق بشدة	لا اتفق
86	68فاكثر	انثى	غير مدخن	mariied	Not graduate	محافظة	شمال	لا أعمل	لدي تأمين صحي	حكومي	مستشفى	comorbidities	سيارة خاصة	نصف ساعه واكثر	لا	لا	لا	لا	نعم	لا	لا	لا	7 ايام او اكثر	اكثر من ساعه	نعم	نعم	لا	نعم	لا	نعم	نعم	لا	نعم	نعم	نعم	لا	نعم،اخذت الفحص هنا او تم تحويلي لمجمع طبي		اتفق بشدة	اتفق بشدة	اتفق بدرجة متوسطة	اتفق بشدة	اتفق بشدة	لا اتفق	لا اتفق	اتفق بدرجة متوسطة	اتفق بدرجة متوسطة	لا اتفق	اتفق بشدة
267	52-67	انثى	غير مدخن	mariied	graduate	قرية	شمال	متقاعد	لدي تأمين صحي	تعليمي	مستشفى	comorbidities	مواصلات	نصف ساعه واكثر	نعم	نعم	لا	نعم	نعم	لا	لا	لا	7 ايام او اكثر	اكثر من ساعه	نعم	لا	لا	نعم	لا	نعم	لا	لا	نعم	نعم	نعم	لا	نعم،اخذت الفحص هنا او تم تحويلي لمجمع طبي		اتفق	اتفق	اتفق	لا اتفق	اتفق	اتفق	اتفق	اتفق بدرجة متوسطة	اتفق	اتفق	اتفق
29	68فاكثر	انثى	مدخن	not married	Not graduate	محافظة	شمال	لا أعمل	لدي تأمين صحي	حكومي	مستشفى	comorbidities	سيارة خاصة	اقل من نصف ساعه	نعم	لا	لا	نعم	نعم	لا	لا	لا	7 ايام او اكثر	اكثر من ساعه	لا	لا	لا	نعم	لا	نعم	لا	لا	نعم	نعم	نعم	نعم	نعم،اخذت الفحص هنا او تم تحويلي لمجمع طبي		اتفق	اتفق	لا اتفق بشدة	لا اتفق بشدة	اتفق بدرجة متوسطة	اتفق	اتفق بشدة	اتفق بدرجة متوسطة	اتفق	اتفق بدرجة متوسطة	اتفق
120	52-67	انثى	غير مدخن	mariied	Not graduate	محافظة	شمال	لا أعمل	لدي تأمين صحي	حكومي	مستشفى	سكري	سيارة خاصة	اقل من نصف ساعه	لا	لا	لا	نعم	نعم	لا	لا	نعم	7 ايام او اكثر	افل من ساعه	لا	لا	لا	نعم	لا	نعم	نعم	لا	نعم	نعم	نعم	نعم	نعم،اخذت الفحص هنا او تم تحويلي لمجمع طبي		اتفق	اتفق	لا اتفق بشدة	اتفق	اتفق	اتفق بدرجة متوسطة	اتفق بدرجة متوسطة	اتفق بدرجة متوسطة	اتفق	اتفق	اتفق
4	20-35	انثى	غير مدخن	not married	graduate	محافظة	شمال	لا أعمل	لدي تأمين صحي	خاص	مستشفى	comorbidities	سيارة خاصة	نصف ساعه واكثر	نعم	لا	نعم	نعم	نعم	لا	لا	لا	7 ايام او اكثر	اكثر من ساعه	لا	لا	لا	نعم	نعم	نعم	نعم	لا	نعم	نعم	نعم	نعم	نعم،اخذت الفحص هنا او تم تحويلي لمجمع طبي		اتفق	اتفق بدرجة متوسطة	اتفق بشدة	اتفق بشدة	اتفق بدرجة متوسطة	اتفق	اتفق	اتفق	اتفق	اتفق بشدة	اتفق بشدة
247	36-51	ذكر	غير مدخن	mariied	Not graduate	محافظة	شمال	لا أعمل	لدي تأمين صحي	حكومي	مستشفى	comorbidities	مواصلات	نصف ساعه واكثر	لا	نعم	نعم	نعم	نعم	نعم	لا	لا	7 ايام او اكثر	افل من ساعه	لا	لا	لا	نعم	نعم	نعم	نعم	لا	نعم	نعم	نعم	لا	نعم،اخذت الفحص هنا او تم تحويلي لمجمع طبي		اتفق بشدة	اتفق	اتفق	اتفق	اتفق بشدة	اتفق بدرجة متوسطة	اتفق بدرجة متوسطة	اتفق بدرجة متوسطة	اتفق بشدة	اتفق	اتفق
75	52-67	انثى	غير مدخن	mariied	Not graduate	محافظة	شمال	لا أعمل	لدي تأمين صحي	حكومي	مستشفى	comorbidities	مواصلات	اقل من نصف ساعه	لا	نعم	لا	نعم	نعم	لا	لا	لا	7 ايام او اكثر	اكثر من ساعه	نعم	لا	لا	نعم	لا	نعم	نعم	لا	نعم	نعم	نعم	لا	نعم،اخذت الفحص هنا او تم تحويلي لمجمع طبي		اتفق بشدة	اتفق	لا اتفق بشدة	اتفق	اتفق بدرجة متوسطة	اتفق بدرجة متوسطة	اتفق بدرجة متوسطة	اتفق بدرجة متوسطة	لا اتفق بشدة	اتفق	اتفق بشدة
3	36-51	انثى	غير مدخن	mariied	graduate	محافظة	شمال	أعمل براتب	لدي تأمين صحي	حكومي	مستشفى	comorbidities	سيارة خاصة	نصف ساعه واكثر	لا	لا	لا	لا	لا	لا	لا	لا	7 ايام او اكثر	اكثر من ساعه	نعم	لا	لا	نعم	لا	نعم	نعم	لا	نعم	نعم	نعم	نعم	نعم،اخذت الفحص هنا او تم تحويلي لمجمع طبي		اتفق بدرجة متوسطة	اتفق	اتفق	اتفق	اتفق	اتفق بدرجة متوسطة	اتفق بدرجة متوسطة	اتفق	لا اتفق	اتفق	اتفق
46	52-67	انثى	غير مدخن	not married	Not graduate	محافظة	شمال	لا أعمل	لدي تأمين صحي	حكومي	مستشفى	سكري	سيارة خاصة	نصف ساعه واكثر	لا	لا	لا	لا	نعم	نعم	لا	نعم	7 ايام او اكثر	افل من ساعه	نعم	لا	لا	نعم	نعم	نعم	نعم	لا	نعم	نعم	نعم	لا	نعم،اخذت الفحص هنا او تم تحويلي لمجمع طبي		اتفق بدرجة متوسطة	اتفق	اتفق بدرجة متوسطة	اتفق بدرجة متوسطة	اتفق	اتفق بدرجة متوسطة	لا اتفق	اتفق بدرجة متوسطة	اتفق بدرجة متوسطة	اتفق بدرجة متوسطة	اتفق
57	36-51	ذكر	غير مدخن	mariied	Not graduate	قرية	شمال	أعمل براتب	لدي تأمين صحي	حكومي	مستشفى	سكري	مواصلات	نصف ساعه واكثر	نعم	نعم	لا	لا	نعم	لا	لا	لا	7 ايام او اكثر	اكثر من ساعه	نعم	لا	لا	نعم	لا	لا	لا	لا	نعم	لا	لا	لا	نعم،اخذت الفحص هنا او تم تحويلي لمجمع طبي		لا اتفق بشدة	اتفق بدرجة متوسطة	اتفق بدرجة متوسطة	اتفق	اتفق	لا اتفق	لا اتفق بشدة	اتفق	اتفق	اتفق	اتفق بدرجة متوسطة
107	20-35	ذكر	مدخن	not married	Not graduate	محافظة	شمال	أعمل براتب	لدي تأمين صحي	حكومي	مستشفى	سكري	سيارة خاصة	نصف ساعه واكثر	لا	لا	لا	لا	لا	نعم	لا	لا	7 ايام او اكثر	اكثر من ساعه	نعم	لا	لا	نعم	نعم	لا	لا	نعم	نعم	لا	نعم	لا	نعم،اخذت الفحص هنا او تم تحويلي لمجمع طبي		اتفق	اتفق	لا اتفق	لا اتفق	اتفق بدرجة متوسطة	اتفق	اتفق	اتفق بدرجة متوسطة	لا اتفق	لا اتفق بشدة	اتفق
79	68فاكثر	ذكر	مدخن	mariied	Not graduate	محافظة	شمال	متقاعد	لدي تأمين صحي	حكومي	مستشفى	سكري	سيارة خاصة	اقل من نصف ساعه	لا	لا	نعم	نعم	نعم	لا	لا	نعم		افل من ساعه	نعم	لا	لا	نعم	لا	نعم	نعم	لا	نعم	نعم	نعم	لا	نعم،اخذت الفحص هنا او تم تحويلي لمجمع طبي		اتفق	اتفق	لا اتفق	اتفق	اتفق بدرجة متوسطة	اتفق بدرجة متوسطة	لا اتفق	اتفق بدرجة متوسطة	لا اتفق	اتفق بدرجة متوسطة	اتفق
238	52-67	انثى	غير مدخن	mariied	Not graduate	قرية	شمال	لا أعمل	لدي تأمين صحي	حكومي	مستشفى	comorbidities	سيارة خاصة	اقل من نصف ساعه	لا	لا	لا	نعم	نعم	لا		لا		اكثر من ساعه	نعم	لا	لا	نعم	نعم	نعم	لا	لا	نعم	نعم	نعم	لا	نعم،اخذت الفحص هنا او تم تحويلي لمجمع طبي		اتفق	اتفق	لا اتفق بشدة	اتفق	اتفق	اتفق	اتفق	اتفق بدرجة متوسطة	اتفق	اتفق	اتفق
259	36-51	انثى	مدخن	mariied	Not graduate	قرية	شمال	لا أعمل	لدي تأمين صحي	حكومي	مستشفى	comorbidities	مواصلات	نصف ساعه واكثر	لا	لا	لا	لا	لا	لا	لا	نعم		افل من ساعه	نعم	لا	لا	نعم	لا	لا	لا	لا	لا	لا	لا	لا	نعم،اخذت الفحص هنا او تم تحويلي لمجمع طبي		اتفق	اتفق	اتفق	اتفق	اتفق بدرجة متوسطة	اتفق بدرجة متوسطة	اتفق بدرجة متوسطة	اتفق بدرجة متوسطة	اتفق	لا اتفق	اتفق
261	36-51	انثى	غير مدخن	mariied	graduate	قرية	شمال	أعمل براتب	لدي تأمين صحي	حكومي	مستشفى	سكري	سيارة خاصة	اقل من نصف ساعه	لا	لا	لا	لا	نعم	لا	لا	لا		افل من ساعه	نعم	لا	لا	نعم	لا	لا	لا	لا	نعم	نعم	لا	لا	نعم،اخذت الفحص هنا او تم تحويلي لمجمع طبي		اتفق بدرجة متوسطة	لا اتفق	لا اتفق	اتفق بدرجة متوسطة	لا اتفق	اتفق	اتفق بدرجة متوسطة	لا اتفق	اتفق بدرجة متوسطة	اتفق	اتفق
270	68فاكثر	انثى	غير مدخن	mariied	Not graduate	محافظة	شمال	لا أعمل	لدي تأمين صحي	تعليمي	مستشفى	comorbidities	سيارة خاصة	اقل من نصف ساعه	لا	لا	لا	نعم	نعم	لا	لا	لا		افل من ساعه	نعم	لا	لا	نعم	لا	لا	نعم	لا	نعم	لا	لا	لا	نعم،اخذت الفحص هنا او تم تحويلي لمجمع طبي		اتفق	اتفق	اتفق	اتفق	اتفق	اتفق	اتفق	اتفق	اتفق	اتفق	اتفق
7	36-51	انثى	غير مدخن	mariied	graduate	محافظة	شمال	أعمل براتب	لدي تأمين صحي	خاص	مستشفى	COPd	سيارة خاصة	نصف ساعه واكثر	لا	لا	نعم	لا	نعم	نعم	لا	لا		افل من ساعه	نعم	لا	لا	نعم	لا	لا	نعم	لا	نعم	لا	لا	لا	نعم،اخذت الفحص هنا او تم تحويلي لمجمع طبي		اتفق	اتفق	اتفق بدرجة متوسطة	اتفق بدرجة متوسطة	اتفق بدرجة متوسطة	اتفق بدرجة متوسطة	لا اتفق	اتفق	اتفق بدرجة متوسطة	اتفق	اتفق
81	68فاكثر	ذكر	غير مدخن	mariied	Not graduate	قرية	شمال	متقاعد	لدي تأمين صحي	حكومي	مستشفى	comorbidities	سيارة خاصة	نصف ساعه واكثر	لا	لا	نعم	نعم	نعم	نعم	نعم	لا		اكثر من ساعه	نعم	لا	لا	نعم	نعم	نعم	نعم	نعم	نعم	نعم	نعم	لا	نعم،اخذت الفحص هنا او تم تحويلي لمجمع طبي		اتفق	اتفق	اتفق	اتفق	اتفق	اتفق	اتفق	لا اتفق بشدة	اتفق	اتفق	اتفق
205	52-67	انثى	غير مدخن	not married	Not graduate	قرية	شمال	لا أعمل	لدي تأمين صحي	تعليمي	مستشفى	comorbidities	سيارة خاصة	نصف ساعه واكثر	لا	لا	لا	نعم	نعم	لا		نعم		افل من ساعه	نعم	لا	لا	نعم	لا	لا	نعم	لا	نعم	نعم	لا	لا	نعم،اخذت الفحص هنا او تم تحويلي لمجمع طبي		اتفق	اتفق	اتفق	اتفق	اتفق بدرجة متوسطة	اتفق	اتفق	لا اتفق	اتفق	اتفق	اتفق
239	36-51	انثى	غير مدخن	not married	Not graduate	قرية	شمال	لا أعمل	ليس لدي تأمين صحي	تعليمي	مستشفى	comorbidities	سيارة خاصة	نصف ساعه واكثر	نعم	لا	لا	لا	نعم	لا		نعم		اكثر من ساعه	نعم	لا	لا	نعم	لا	لا	لا	لا	نعم	لا	لا	لا	نعم،اخذت الفحص هنا او تم تحويلي لمجمع طبي		اتفق بشدة	اتفق بشدة	لا اتفق	اتفق بشدة	اتفق	اتفق	اتفق	اتفق بشدة	اتفق بشدة	اتفق بدرجة متوسطة	اتفق بشدة
283	36-51	انثى	غير مدخن	mariied	Not graduate	قرية	شمال	لا أعمل	لدي تأمين صحي	حكومي	مستشفى	comorbidities	سيارة خاصة	نصف ساعه واكثر	نعم	لا	لا	نعم	لا	لا	لا	لا		اكثر من ساعه	نعم	لا	لا	نعم	لا	نعم	لا	لا	لا	لا	لا	لا	نعم،اخذت الفحص هنا او تم تحويلي لمجمع طبي		اتفق	اتفق بدرجة متوسطة	اتفق بدرجة متوسطة	اتفق بدرجة متوسطة	اتفق	اتفق بدرجة متوسطة	اتفق بدرجة متوسطة	اتفق بدرجة متوسطة	اتفق	اتفق بدرجة متوسطة	اتفق بدرجة متوسطة
291	20-35	ذكر	مدخن	not married	Not graduate	قرية	شمال	أعمل براتب	ليس لدي تأمين صحي	حكومي	مستشفى	COPd	مواصلات	نصف ساعه واكثر	نعم	نعم	لا	لا	نعم	نعم	لا	لا		اكثر من ساعه	نعم	نعم	لا	نعم	نعم	لا	لا	نعم	نعم	نعم	نعم	لا	نعم،اخذت الفحص هنا او تم تحويلي لمجمع طبي		اتفق	اتفق بدرجة متوسطة	لا اتفق	لا اتفق بشدة	اتفق بدرجة متوسطة	اتفق	اتفق	لا اتفق بشدة	اتفق بدرجة متوسطة	لا اتفق	اتفق
64	20-35	ذكر	مدخن	not married	Not graduate	محافظة	شمال	أعمل براتب	ليس لدي تأمين صحي	حكومي	مستشفى	COPd	مواصلات	نصف ساعه واكثر	لا	نعم	لا	لا	نعم	نعم	لا	نعم	/لا احتاج /اقل من 7 ايام	اكثر من ساعه	نعم	نعم	نعم	نعم	نعم	لا	لا	لا	نعم	لا	لا	نعم	نعم،اخذت الفحص هنا او تم تحويلي لمجمع طبي		اتفق بدرجة متوسطة	اتفق	اتفق بشدة	اتفق بشدة	لا اتفق بشدة	لا اتفق بشدة	لا اتفق بشدة	لا اتفق بشدة	لا اتفق بشدة	اتفق بشدة	لا اتفق
150	52-67	انثى	غير مدخن	not married	Not graduate	قرية	شمال	لا أعمل	لدي تأمين صحي	خاص	مستشفى	comorbidities	سيارة خاصة	نصف ساعه واكثر	نعم	لا	نعم	نعم	نعم	نعم	لا	لا	/لا احتاج /اقل من 7 ايام	افل من ساعه	نعم	لا	نعم	نعم	لا	نعم	نعم	لا	نعم	نعم	نعم	نعم	نعم،اخذت الفحص هنا او تم تحويلي لمجمع طبي		اتفق بشدة	اتفق	اتفق بدرجة متوسطة	اتفق بدرجة متوسطة	اتفق بدرجة متوسطة	اتفق	اتفق	اتفق بدرجة متوسطة	اتفق بشدة	اتفق	اتفق
191	52-67	انثى	غير مدخن	not married	Not graduate	قرية	شمال	لا أعمل	لدي تأمين صحي	تعليمي	مستشفى	comorbidities	سيارة خاصة	نصف ساعه واكثر	نعم	نعم	نعم	نعم	نعم	نعم	لا	نعم	/لا احتاج /اقل من 7 ايام	اكثر من ساعه	نعم	نعم	نعم	نعم	لا	نعم	نعم	نعم	نعم	نعم	نعم	نعم	نعم،اخذت الفحص هنا او تم تحويلي لمجمع طبي		اتفق	اتفق	اتفق	اتفق	اتفق بدرجة متوسطة	اتفق بدرجة متوسطة	اتفق بدرجة متوسطة	اتفق	اتفق بدرجة متوسطة	اتفق بدرجة متوسطة	اتفق
192	36-51	ذكر	مدخن	mariied	Not graduate	قرية	شمال	لا أعمل	لدي تأمين صحي	حكومي	مركز صحي	سكري	مواصلات	نصف ساعه واكثر	نعم	نعم	نعم	نعم	نعم	لا	لا	نعم	/لا احتاج /اقل من 7 ايام	اكثر من ساعه	نعم	نعم	نعم	نعم	نعم	نعم	نعم	نعم	نعم	نعم	نعم	نعم	نعم،اخذت الفحص هنا او تم تحويلي لمجمع طبي		اتفق	اتفق	اتفق	اتفق	اتفق بدرجة متوسطة	اتفق بدرجة متوسطة	اتفق بدرجة متوسطة	اتفق	اتفق بدرجة متوسطة	اتفق بدرجة متوسطة	اتفق
220	36-51	انثى	غير مدخن	mariied	Not graduate	قرية	شمال	لا أعمل	لدي تأمين صحي	حكومي	مستشفى	comorbidities	سيارة خاصة	نصف ساعه واكثر	لا	لا	لا	لا	لا	لا	لا	لا	/لا احتاج /اقل من 7 ايام	اكثر من ساعه	نعم	نعم	نعم	نعم	لا	لا	لا	لا	نعم	نعم	نعم	نعم	نعم،اخذت الفحص هنا او تم تحويلي لمجمع طبي		اتفق بشدة	اتفق بدرجة متوسطة	لا اتفق بشدة	اتفق بدرجة متوسطة	اتفق	اتفق بدرجة متوسطة	اتفق بدرجة متوسطة	لا اتفق	اتفق بدرجة متوسطة	لا اتفق	اتفق
104	52-67	انثى	غير مدخن	mariied	Not graduate	محافظة	شمال	لا أعمل	لدي تأمين صحي	حكومي	مستشفى	سكري	مواصلات	نصف ساعه واكثر	لا	لا	لا	نعم	نعم	نعم	لا	لا	/لا احتاج /اقل من 7 ايام	اكثر من ساعه	لا	نعم	نعم	نعم	نعم	لا	نعم	لا	نعم	نعم	نعم	نعم	نعم،اخذت الفحص هنا او تم تحويلي لمجمع طبي		اتفق	اتفق	لا اتفق بشدة	اتفق	لا اتفق	اتفق	اتفق	اتفق بدرجة متوسطة	اتفق	اتفق	اتفق
95	36-51	ذكر	مدخن	mariied	graduate	محافظة	شمال	أعمل براتب	لدي تأمين صحي	خاص	مستشفى	سكري	سيارة خاصة	اقل من نصف ساعه	لا	لا	نعم	لا	نعم	نعم	نعم	نعم	/لا احتاج /اقل من 7 ايام	افل من ساعه	نعم	نعم	نعم	نعم	نعم	نعم	نعم	نعم	نعم	نعم	نعم	نعم	نعم،اخذت الفحص هنا او تم تحويلي لمجمع طبي		اتفق بدرجة متوسطة	اتفق بدرجة متوسطة	لا اتفق	اتفق بدرجة متوسطة	اتفق	لا اتفق	لا اتفق	اتفق	اتفق	اتفق	اتفق بدرجة متوسطة
105	36-51	ذكر	مدخن	mariied	Not graduate	محافظة	شمال	أعمل براتب	لدي تأمين صحي	حكومي	مستشفى	COPd	مواصلات	نصف ساعه واكثر	لا	لا	لا	نعم	نعم	نعم	لا	لا	/لا احتاج /اقل من 7 ايام	اكثر من ساعه	نعم	نعم	نعم	نعم	نعم	لا	نعم	لا	نعم	نعم	نعم	نعم	نعم،اخذت الفحص هنا او تم تحويلي لمجمع طبي		اتفق	اتفق	لا اتفق بشدة	اتفق	لا اتفق	اتفق	اتفق	اتفق بدرجة متوسطة	اتفق	اتفق	اتفق
122	52-67	انثى	غير مدخن	not married	Not graduate	محافظة	شمال	لا أعمل	لدي تأمين صحي	تعليمي	مستشفى	comorbidities	مواصلات	نصف ساعه واكثر	نعم	لا	لا	نعم	نعم	نعم	لا	نعم	/لا احتاج /اقل من 7 ايام	اكثر من ساعه	نعم	نعم	نعم	نعم	نعم	نعم	لا	نعم	نعم	نعم	نعم	نعم	نعم،اخذت الفحص هنا او تم تحويلي لمجمع طبي		اتفق	اتفق	اتفق	لا اتفق	اتفق بدرجة متوسطة	اتفق	اتفق	اتفق بدرجة متوسطة	اتفق	اتفق بدرجة متوسطة	اتفق
139	52-67	انثى	غير مدخن	mariied	Not graduate	قرية	شمال	أعمل براتب	لدي تأمين صحي	تعليمي	مستشفى	سكري	سيارة خاصة	نصف ساعه واكثر	نعم	لا	لا	نعم	نعم	لا	لا	لا	7 ايام او اكثر	اكثر من ساعه	لا	لا	نعم	نعم	لا	نعم	لا	لا	لا	لا	نعم	نعم	نعم،اخذت الفحص هنا او تم تحويلي لمجمع طبي		اتفق	اتفق بدرجة متوسطة	اتفق بدرجة متوسطة	اتفق بدرجة متوسطة	لا اتفق	اتفق بدرجة متوسطة	اتفق بدرجة متوسطة	اتفق بدرجة متوسطة	اتفق	لا اتفق	اتفق
100	36-51	انثى	غير مدخن	mariied	Not graduate	محافظة	شمال	لا أعمل	ليس لدي تأمين صحي	حكومي	مستشفى	comorbidities	سيارة خاصة	اقل من نصف ساعه	لا	نعم	لا	نعم	نعم	لا	لا	لا	7 ايام او اكثر	اكثر من ساعه	نعم	نعم	نعم	لا	نعم	نعم	نعم	نعم	نعم	نعم	نعم	نعم	نعم،اخذت الفحص هنا او تم تحويلي لمجمع طبي		اتفق	اتفق	اتفق	اتفق	اتفق بشدة	اتفق	اتفق	اتفق بدرجة متوسطة	اتفق	اتفق	لا اتفق بشدة
128	36-51	انثى	غير مدخن	mariied	Not graduate	محافظة	شمال	لا أعمل	لدي تأمين صحي	حكومي	مستشفى	comorbidities	سيارة خاصة	اقل من نصف ساعه	لا	نعم	لا	نعم	نعم	لا	لا	لا	7 ايام او اكثر	اكثر من ساعه	نعم	نعم	نعم	نعم	نعم	نعم	نعم	نعم	نعم	نعم	نعم	نعم	نعم،اخذت الفحص هنا او تم تحويلي لمجمع طبي		اتفق	اتفق	اتفق	اتفق	اتفق بدرجة متوسطة	اتفق	اتفق	اتفق بدرجة متوسطة	اتفق	اتفق	اتفق
131	36-51	انثى	غير مدخن	mariied	Not graduate	قرية	شمال	لا أعمل	لدي تأمين صحي	حكومي	مستشفى	COPd	مواصلات	نصف ساعه واكثر	نعم	نعم	نعم	نعم	نعم	لا	لا	لا	7 ايام او اكثر	اكثر من ساعه	نعم	نعم	نعم	نعم	لا	لا	لا	لا	نعم	نعم	نعم	نعم	نعم،اخذت الفحص هنا او تم تحويلي لمجمع طبي		اتفق	اتفق	اتفق	اتفق	اتفق بدرجة متوسطة	اتفق	اتفق	اتفق بدرجة متوسطة	اتفق	اتفق	اتفق
160	20-35	ذكر	غير مدخن	not married	Not graduate	محافظة	شمال	أعمل براتب	لدي تأمين صحي	حكومي	مستشفى	COPd	مواصلات	اقل من نصف ساعه	نعم	نعم	لا	لا	لا	لا	لا	لا		اكثر من ساعه	نعم	نعم	نعم	نعم	نعم	لا	لا	لا	نعم	نعم	نعم	نعم	نعم،اخذت الفحص هنا او تم تحويلي لمجمع طبي		اتفق بدرجة متوسطة	اتفق بدرجة متوسطة	لا اتفق بشدة	لا اتفق بشدة	اتفق	لا اتفق	لا اتفق بشدة	اتفق بدرجة متوسطة	اتفق بدرجة متوسطة	اتفق	اتفق بدرجة متوسطة
251	52-67	ذكر	مدخن	mariied	Not graduate	قرية	شمال	أعمل براتب	لدي تأمين صحي	خاص	مستشفى	comorbidities	سيارة خاصة	نصف ساعه واكثر	لا	نعم	نعم	نعم	نعم	نعم	نعم	نعم		افل من ساعه	نعم	نعم	نعم	نعم	لا	نعم	نعم	لا	نعم	نعم	نعم	نعم	نعم،اخذت الفحص هنا او تم تحويلي لمجمع طبي		لا اتفق	اتفق	اتفق	اتفق	اتفق	اتفق	اتفق	اتفق بدرجة متوسطة	اتفق	اتفق	اتفق
268	20-35	ذكر	مدخن	not married	graduate	محافظة	شمال	لا أعمل	لدي تأمين صحي	حكومي	مستشفى	COPd	مواصلات	نصف ساعه واكثر	نعم	نعم	نعم	نعم	نعم	لا	لا	نعم		اكثر من ساعه	نعم	نعم	نعم	نعم	لا	نعم	نعم	نعم	نعم	نعم	نعم	نعم	نعم،اخذت الفحص هنا او تم تحويلي لمجمع طبي		اتفق	اتفق	اتفق	اتفق	اتفق	اتفق بشدة	اتفق بشدة	اتفق	اتفق بشدة	اتفق	اتفق
254	52-67	انثى	غير مدخن	mariied	Not graduate	قرية	شمال	لا أعمل	لدي تأمين صحي	حكومي	مستشفى	comorbidities	مواصلات	نصف ساعه واكثر	نعم	لا	لا	لا	لا	لا	لا	لا		اكثر من ساعه	لا	نعم	نعم	نعم	نعم	نعم	لا	لا	لا	لا	لا	نعم	نعم،اخذت الفحص هنا او تم تحويلي لمجمع طبي		اتفق بدرجة متوسطة	اتفق بدرجة متوسطة	لا اتفق	لا اتفق	اتفق	لا اتفق	لا اتفق	لا اتفق	لا اتفق	اتفق بدرجة متوسطة	اتفق بدرجة متوسطة
25	36-51	ذكر	مدخن	mariied	graduate	محافظة	other	أعمل براتب	لدي تأمين صحي	تعليمي	مستشفى	COPd	سيارة خاصة	نصف ساعه واكثر	لا	لا	نعم	نعم	نعم	نعم	لا	نعم	/لا احتاج /اقل من 7 ايام	افل من ساعه	نعم	لا		نعم	لا	نعم	نعم	لا	نعم	نعم	نعم	لا	نعم،اخذت الفحص هنا او تم تحويلي لمجمع طبي		اتفق	اتفق بدرجة متوسطة	اتفق بدرجة متوسطة	اتفق بدرجة متوسطة	اتفق	اتفق بدرجة متوسطة	اتفق بدرجة متوسطة	اتفق	اتفق	اتفق	اتفق
53	68فاكثر	انثى	غير مدخن	mariied	Not graduate	محافظة	شمال	لا أعمل	لدي تأمين صحي	حكومي	مستشفى	سكري	سيارة خاصة	اقل من نصف ساعه	لا	لا	لا	نعم	نعم	نعم	لا	نعم	7 ايام او اكثر	افل من ساعه	نعم	لا		نعم	لا	لا	لا	لا	نعم	نعم	نعم	لا	نعم،اخذت الفحص هنا او تم تحويلي لمجمع طبي		اتفق	اتفق	اتفق	اتفق	اتفق	اتفق	اتفق بدرجة متوسطة	اتفق	اتفق بدرجة متوسطة	اتفق	اتفق بدرجة متوسطة
54	52-67	انثى	غير مدخن	mariied	Not graduate	قرية	شمال	لا أعمل	لدي تأمين صحي	حكومي	مستشفى	سكري	مواصلات	نصف ساعه واكثر	نعم	نعم	لا	لا	نعم	لا	لا	لا	7 ايام او اكثر	افل من ساعه	نعم	نعم		نعم	لا	نعم	لا	لا	لا	لا	لا	لا	نعم،اخذت الفحص هنا او تم تحويلي لمجمع طبي		اتفق بدرجة متوسطة	اتفق بدرجة متوسطة	اتفق بدرجة متوسطة	اتفق بدرجة متوسطة	اتفق بدرجة متوسطة	اتفق بدرجة متوسطة	اتفق بدرجة متوسطة	اتفق بدرجة متوسطة	اتفق بدرجة متوسطة	لا اتفق	اتفق بدرجة متوسطة
149	68فاكثر	انثى	غير مدخن	mariied	Not graduate	قرية	شمال	لا أعمل	لدي تأمين صحي	حكومي	مركز صحي	سكري	مشيا على الاقدام	نصف ساعه واكثر	لا	لا	نعم	نعم	نعم	نعم	لا	نعم	7 ايام او اكثر	افل من ساعه	نعم	لا		نعم	لا	نعم	نعم	لا	نعم	نعم	نعم	نعم	نعم،اخذت الفحص هنا او تم تحويلي لمجمع طبي		اتفق	اتفق	اتفق	اتفق	اتفق	اتفق	اتفق	اتفق	اتفق	اتفق	اتفق بشدة
281	36-51	ذكر	مدخن	mariied	Not graduate	محافظة	شمال	متقاعد	لدي تأمين صحي	تعليمي	مستشفى	comorbidities	مواصلات	نصف ساعه واكثر	لا	لا	لا	نعم	نعم	لا	لا	نعم		افل من ساعه	نعم	لا		نعم	لا	لا	نعم	لا	نعم	لا	لا	لا	نعم،اخذت الفحص هنا او تم تحويلي لمجمع طبي		اتفق	اتفق	اتفق	اتفق	اتفق	اتفق	اتفق	اتفق	اتفق	اتفق	اتفق
224	52-67	ذكر	غير مدخن	mariied	graduate	محافظة	شمال	متقاعد	لدي تأمين صحي	حكومي	مستشفى	comorbidities	مواصلات	اقل من نصف ساعه	نعم	لا	نعم	نعم	نعم	لا	لا	نعم	/لا احتاج /اقل من 7 ايام	افل من ساعه	نعم	لا	لا	نعم	لا	لا	نعم	لا	نعم	نعم	نعم	لا	لا	نعم	اتفق بشدة	اتفق بشدة	اتفق	اتفق	اتفق بدرجة متوسطة	اتفق	اتفق	لا اتفق	لا اتفق بشدة	اتفق	اتفق بشدة
195	52-67	ذكر	غير مدخن	mariied	Not graduate	محافظة	شمال	أعمل براتب	ليس لدي تأمين صحي	تعليمي	مستشفى	comorbidities	سيارة خاصة	نصف ساعه واكثر	لا	لا	لا	نعم	نعم	نعم	نعم	نعم	/لا احتاج /اقل من 7 ايام	اكثر من ساعه	نعم	لا	لا	نعم	نعم	نعم	نعم	لا	نعم	لا	لا	لا	لا	نعم	اتفق	اتفق	اتفق بدرجة متوسطة	اتفق	اتفق	اتفق	اتفق	اتفق بدرجة متوسطة	اتفق	اتفق	اتفق
217	52-67	ذكر	مدخن	mariied	Not graduate	قرية	شمال	متقاعد	لدي تأمين صحي	حكومي	مركز صحي	comorbidities	سيارة خاصة	اقل من نصف ساعه	نعم	نعم	لا	نعم	نعم	لا	لا	لا	/لا احتاج /اقل من 7 ايام	افل من ساعه	لا	نعم	لا	نعم	لا	لا	لا	نعم	نعم	نعم	لا	نعم	لا	نعم	اتفق بدرجة متوسطة	اتفق بدرجة متوسطة	اتفق بدرجة متوسطة	اتفق	اتفق	اتفق	اتفق	اتفق بدرجة متوسطة	اتفق بدرجة متوسطة	اتفق	اتفق بدرجة متوسطة
225	36-51	ذكر	غير مدخن	mariied	Not graduate	محافظة	شمال	أعمل براتب	لدي تأمين صحي	حكومي	مستشفى	سكري	سيارة خاصة	اقل من نصف ساعه	نعم	لا	لا	لا	نعم	نعم	لا	لا	/لا احتاج /اقل من 7 ايام	افل من ساعه	لا	نعم	لا	نعم	لا	نعم	لا	لا	نعم	نعم	لا	لا	لا	نعم	اتفق	اتفق	لا اتفق	اتفق بدرجة متوسطة	اتفق	اتفق	اتفق	اتفق بدرجة متوسطة	اتفق بدرجة متوسطة	اتفق	اتفق بدرجة متوسطة
271	36-51	انثى	غير مدخن	mariied	Not graduate	محافظة	شمال	متقاعد	لدي تأمين صحي	حكومي	مستشفى	comorbidities	مواصلات	اقل من نصف ساعه	لا	لا	لا	لا	لا	لا	لا	نعم	7 ايام او اكثر	اكثر من ساعه	نعم	لا	لا	نعم	لا	لا	نعم	لا	نعم	نعم	نعم	نعم	لا	نعم	اتفق	اتفق	لا اتفق بشدة	اتفق بشدة	اتفق بدرجة متوسطة	اتفق	اتفق	اتفق بدرجة متوسطة	اتفق	اتفق	اتفق
176	52-67	ذكر	غير مدخن	mariied	Not graduate	قرية	شمال	متقاعد	لدي تأمين صحي	حكومي	مستشفى	comorbidities	سيارة خاصة	اقل من نصف ساعه	نعم	لا	لا	لا	لا	لا	لا	لا	7 ايام او اكثر	اكثر من ساعه	لا	لا	لا	نعم	نعم	لا	لا	نعم	نعم	لا	نعم	نعم	لا	نعم	اتفق	اتفق	لا اتفق بشدة	لا اتفق بشدة	اتفق بشدة	اتفق بدرجة متوسطة	اتفق بدرجة متوسطة	اتفق بدرجة متوسطة	لا اتفق	اتفق بدرجة متوسطة	اتفق
34	68فاكثر	انثى	غير مدخن	not married	Not graduate	قرية	شمال	لا أعمل	لدي تأمين صحي	حكومي	مستشفى	سكري	سيارة خاصة	نصف ساعه واكثر	نعم	نعم	لا	نعم	نعم	لا	لا	نعم	7 ايام او اكثر	افل من ساعه	نعم	لا	لا	نعم	لا	نعم	نعم	نعم	نعم	نعم	نعم	نعم	لا	نعم	اتفق	اتفق بدرجة متوسطة	اتفق	اتفق بدرجة متوسطة	اتفق بدرجة متوسطة	اتفق بدرجة متوسطة	اتفق بدرجة متوسطة	اتفق	اتفق	اتفق	اتفق بدرجة متوسطة
244	52-67	ذكر	مدخن	mariied	Not graduate	محافظة	شمال	أعمل براتب	لدي تأمين صحي	حكومي	مستشفى	comorbidities	سيارة خاصة	نصف ساعه واكثر	لا	لا	نعم	نعم	نعم	لا	لا	لا	7 ايام او اكثر	افل من ساعه	نعم	لا	لا	نعم	لا	نعم	نعم	لا	نعم	نعم	نعم	لا	لا	نعم	اتفق بشدة	اتفق بدرجة متوسطة	لا اتفق	اتفق	اتفق	اتفق	اتفق	اتفق	اتفق	اتفق	اتفق
70	36-51	ذكر	غير مدخن	mariied	Not graduate	محافظة	شمال	أعمل براتب	لدي تأمين صحي	حكومي	مستشفى	سكري	سيارة خاصة	اقل من نصف ساعه	نعم	لا	لا	لا	نعم	نعم	لا	لا		افل من ساعه	لا	نعم	لا	نعم	لا	نعم	لا	لا	نعم	نعم	لا	لا	لا	نعم	اتفق	اتفق	لا اتفق	اتفق بدرجة متوسطة	اتفق	اتفق	اتفق	اتفق بدرجة متوسطة	اتفق بدرجة متوسطة	اتفق	اتفق بدرجة متوسطة
222	36-51	ذكر	مدخن	mariied	Not graduate	محافظة	شمال	أعمل براتب	لدي تأمين صحي	حكومي	مستشفى	comorbidities	مواصلات	اقل من نصف ساعه	نعم	نعم	لا	نعم	نعم	لا	لا	لا	7 ايام او اكثر	اكثر من ساعه	نعم	نعم	نعم	نعم	نعم	لا	نعم	نعم	نعم	نعم	لا	نعم	لا	نعم	اتفق بدرجة متوسطة	اتفق بدرجة متوسطة	اتفق	اتفق	اتفق بدرجة متوسطة	اتفق	اتفق	اتفق	اتفق بدرجة متوسطة	اتفق	اتفق بدرجة متوسطة
221	20-35	انثى	مدخن	not married	Not graduate	محافظة	شمال	لا أعمل	لدي تأمين صحي	حكومي	مستشفى	comorbidities	مواصلات	اقل من نصف ساعه	نعم	نعم	لا	نعم	نعم	لا	لا	لا	7 ايام او اكثر	اكثر من ساعه	لا	نعم	نعم	نعم	لا	نعم	لا	نعم	نعم	نعم	نعم	نعم	لا	نعم	اتفق	اتفق	لا اتفق بشدة	لا اتفق بشدة	اتفق بدرجة متوسطة	اتفق	اتفق	اتفق	لا اتفق	اتفق	اتفق
181	52-67	انثى	غير مدخن	mariied	Not graduate	محافظة	شمال	لا أعمل	لدي تأمين صحي	حكومي	مستشفى	comorbidities	سيارة خاصة	اقل من نصف ساعه	نعم	نعم	لا	لا	لا	لا	لا	لا	7 ايام او اكثر	اكثر من ساعه	نعم	نعم	نعم	نعم	نعم	لا	لا	نعم	لا	لا	نعم	نعم	لا	نعم	اتفق	اتفق بدرجة متوسطة	لا اتفق بشدة	لا اتفق بشدة	لا اتفق بشدة	لا اتفق بشدة	لا اتفق بشدة	اتفق بدرجة متوسطة	لا اتفق بشدة	اتفق بدرجة متوسطة	اتفق بدرجة متوسطة
285	52-67	ذكر	مدخن	mariied	Not graduate	قرية	شمال	أعمل براتب	لدي تأمين صحي	حكومي	مستشفى	comorbidities	مواصلات	نصف ساعه واكثر	لا	لا	لا	لا	لا	لا	لا	لا	7 ايام او اكثر	اكثر من ساعه	نعم	لا	نعم	نعم	نعم	لا	لا	لا	نعم	لا	نعم	نعم	لا	نعم	اتفق	اتفق	لا اتفق بشدة	لا اتفق بشدة	اتفق بدرجة متوسطة	لا اتفق	لا اتفق	اتفق بدرجة متوسطة	لا اتفق	اتفق بدرجة متوسطة	اتفق
206	52-67	انثى	غير مدخن	mariied	graduate	محافظة	شمال	متقاعد	لدي تأمين صحي	تعليمي	مستشفى	سكري	سيارة خاصة	نصف ساعه واكثر	نعم	نعم	لا	لا	لا	لا	لا	نعم		اكثر من ساعه	لا	نعم	نعم	لا	نعم	لا	لا	نعم	لا	لا	نعم	نعم	لا	نعم	لا اتفق	لا اتفق	لا اتفق بشدة	لا اتفق بشدة	اتفق بدرجة متوسطة	لا اتفق بشدة	لا اتفق بشدة	اتفق بدرجة متوسطة	لا اتفق بشدة	لا اتفق بشدة	لا اتفق
109	36-51	ذكر	مدخن	mariied	Not graduate	محافظة	شمال	أعمل براتب	ليس لدي تأمين صحي	حكومي	مستشفى	comorbidities	سيارة خاصة	اقل من نصف ساعه	لا	لا	لا	لا	نعم	نعم	نعم	نعم	/لا احتاج /اقل من 7 ايام	افل من ساعه	نعم	لا	لا	نعم	لا	نعم	لا	لا	نعم	نعم	نعم	لا	لا	لا	اتفق	اتفق	اتفق	اتفق	اتفق بشدة	اتفق بشدة	اتفق	اتفق بشدة	اتفق	اتفق	اتفق بدرجة متوسطة
187	36-51	ذكر	مدخن	mariied	Not graduate	محافظة	شمال	متقاعد	لدي تأمين صحي	حكومي	مستشفى	comorbidities	مواصلات	نصف ساعه واكثر	نعم	لا	نعم	نعم	نعم	لا	لا	لا	/لا احتاج /اقل من 7 ايام	اكثر من ساعه	نعم	لا	لا	لا	نعم	نعم	لا	لا	نعم	نعم	نعم	لا	لا	لا	اتفق	اتفق بشدة	اتفق بشدة	اتفق	اتفق	اتفق	اتفق	اتفق بشدة	اتفق	اتفق بشدة	اتفق
215	52-67	انثى	غير مدخن	mariied	Not graduate	قرية	شمال	لا أعمل	لدي تأمين صحي	تعليمي	مستشفى	comorbidities	مواصلات	نصف ساعه واكثر	لا	لا	نعم	لا	لا	لا	لا	لا	/لا احتاج /اقل من 7 ايام	افل من ساعه	نعم	لا	لا	نعم	نعم	نعم	نعم	لا	نعم	نعم	نعم	نعم	لا	لا	اتفق	اتفق	اتفق	اتفق	اتفق	اتفق	اتفق	اتفق بدرجة متوسطة	اتفق	اتفق	اتفق
228	36-51	انثى	غير مدخن	mariied	Not graduate	محافظة	شمال	أعمل براتب	ليس لدي تأمين صحي	خاص	مستشفى	سكري	مواصلات	نصف ساعه واكثر	لا	لا	نعم	نعم	نعم	نعم	نعم	نعم	/لا احتاج /اقل من 7 ايام	افل من ساعه	نعم	لا	لا	نعم	لا	لا	نعم	لا	نعم	نعم	نعم	لا	لا	لا	اتفق	اتفق بدرجة متوسطة	اتفق بدرجة متوسطة	اتفق بدرجة متوسطة	اتفق بشدة	اتفق بشدة	اتفق بشدة	لا اتفق	اتفق بشدة	اتفق بشدة	اتفق
145	36-51	انثى	غير مدخن	mariied	graduate	محافظة	other	لا أعمل	لدي تأمين صحي	خاص	مستشفى	سكري	سيارة خاصة	اقل من نصف ساعه	لا	لا	لا	نعم	نعم	نعم	نعم	نعم	/لا احتاج /اقل من 7 ايام	افل من ساعه	لا	لا	لا	نعم	لا	لا	نعم	لا	لا	لا	نعم	لا	لا	لا	اتفق	اتفق	اتفق	لا اتفق	اتفق بدرجة متوسطة	اتفق بدرجة متوسطة	اتفق بدرجة متوسطة	لا اتفق	اتفق	اتفق	اتفق
158	52-67	انثى	مدخن	mariied	graduate	قرية	شمال	متقاعد	لدي تأمين صحي	حكومي	مستشفى	سكري	مواصلات	نصف ساعه واكثر	نعم	نعم	لا	لا	لا	لا	لا	نعم	/لا احتاج /اقل من 7 ايام	افل من ساعه	لا	نعم	لا	لا	نعم	نعم	نعم	نعم	نعم	نعم	نعم	لا	لا	لا	اتفق	لا اتفق	اتفق بشدة	لا اتفق بشدة	اتفق	لا اتفق بشدة	لا اتفق بشدة	لا اتفق بشدة	لا اتفق بشدة	اتفق بدرجة متوسطة	اتفق بدرجة متوسطة
241	20-35	انثى	غير مدخن	not married	Not graduate	محافظة	شمال	أعمل براتب	لدي تأمين صحي	حكومي	مستشفى	COPd	سيارة خاصة	نصف ساعه واكثر	نعم	لا	لا	لا	نعم	نعم	لا	لا	/لا احتاج /اقل من 7 ايام	افل من ساعه	لا	لا	لا	نعم	لا	لا	نعم	لا	نعم	نعم	لا	لا	لا	لا	لا اتفق	لا اتفق بشدة	اتفق بشدة	اتفق بشدة	اتفق	اتفق	اتفق	لا اتفق	اتفق بدرجة متوسطة	لا اتفق	اتفق بدرجة متوسطة
11	20-35	انثى	مدخن	not married	graduate	قرية	شمال	لا أعمل	لدي تأمين صحي	حكومي	مستشفى	سكري	سيارة خاصة	اقل من نصف ساعه	لا	لا	لا	لا	نعم	نعم	نعم	لا	/لا احتاج /اقل من 7 ايام	افل من ساعه	نعم	لا	لا	نعم	لا	نعم	نعم	لا	نعم	نعم	نعم	لا	لا	لا	اتفق	لا اتفق	اتفق	اتفق	اتفق بدرجة متوسطة	اتفق بدرجة متوسطة	اتفق بدرجة متوسطة	اتفق بدرجة متوسطة	اتفق بدرجة متوسطة	اتفق	اتفق بدرجة متوسطة
33	36-51	انثى	غير مدخن	mariied	Not graduate	محافظة	شمال	أعمل براتب	لدي تأمين صحي	حكومي	مستشفى	سكري	مشيا على الاقدام	اقل من نصف ساعه	لا	لا	لا	نعم	نعم	نعم	لا	لا	/لا احتاج /اقل من 7 ايام	افل من ساعه	نعم	لا	لا	نعم	نعم	نعم	لا	لا	نعم	نعم	نعم	لا	لا	لا	اتفق بشدة	اتفق	لا اتفق	اتفق	اتفق بدرجة متوسطة	اتفق بدرجة متوسطة	اتفق بدرجة متوسطة	اتفق بدرجة متوسطة	اتفق بدرجة متوسطة	اتفق	اتفق
36	36-51	انثى	غير مدخن	mariied	graduate	محافظة	شمال	أعمل براتب	لدي تأمين صحي	خاص	مستشفى	COPd	سيارة خاصة	اقل من نصف ساعه	لا	لا	لا	لا	لا	نعم	لا	لا	/لا احتاج /اقل من 7 ايام	اكثر من ساعه	نعم	لا	لا	نعم	لا	لا	لا	لا	نعم	لا	لا	نعم	لا	لا	اتفق	اتفق بدرجة متوسطة	اتفق بدرجة متوسطة	اتفق	اتفق بدرجة متوسطة	لا اتفق	لا اتفق	اتفق بدرجة متوسطة	اتفق بدرجة متوسطة	اتفق	لا اتفق
62	20-35	ذكر	غير مدخن	not married	graduate	محافظة	شمال	لا أعمل	لدي تأمين صحي	حكومي	مستشفى	COPd	سيارة خاصة	اقل من نصف ساعه	لا	لا	نعم	نعم	لا	لا	لا	لا	/لا احتاج /اقل من 7 ايام	افل من ساعه	نعم	نعم	لا	نعم	نعم	نعم	نعم	نعم	نعم	نعم	لا	لا	لا	لا	اتفق بشدة	اتفق	اتفق بدرجة متوسطة	اتفق بدرجة متوسطة	اتفق بدرجة متوسطة	اتفق بدرجة متوسطة	اتفق بدرجة متوسطة	اتفق	اتفق	اتفق بدرجة متوسطة	اتفق
258	36-51	انثى	غير مدخن	mariied	graduate	محافظة	شمال	أعمل براتب	لدي تأمين صحي	حكومي	مستشفى	comorbidities	سيارة خاصة	اقل من نصف ساعه	لا	لا	لا	لا	لا	لا	لا	لا	/لا احتاج /اقل من 7 ايام	اكثر من ساعه	نعم	لا	لا	لا	لا	لا	لا	لا	لا	لا	نعم	نعم	لا	لا	اتفق	اتفق بدرجة متوسطة	لا اتفق بشدة	لا اتفق	اتفق بدرجة متوسطة	لا اتفق بشدة	لا اتفق بشدة	اتفق بدرجة متوسطة	لا اتفق بشدة	لا اتفق	اتفق بدرجة متوسطة
262	52-67	ذكر	غير مدخن	mariied	Not graduate	محافظة	شمال	أعمل براتب	لدي تأمين صحي	حكومي	مستشفى	سكري	مشيا على الاقدام	اقل من نصف ساعه	لا	لا	لا	لا	لا	لا	لا	لا	/لا احتاج /اقل من 7 ايام	اكثر من ساعه	نعم	لا	لا	نعم	لا	نعم	لا	نعم	لا	لا	نعم	لا	لا	لا	اتفق	اتفق	لا اتفق بشدة	لا اتفق	اتفق بدرجة متوسطة	اتفق بدرجة متوسطة	اتفق بدرجة متوسطة	اتفق بدرجة متوسطة	لا اتفق	لا اتفق	اتفق
141	52-67	انثى	غير مدخن	mariied	graduate	قرية	شمال	متقاعد	لدي تأمين صحي	تعليمي	مستشفى	سكري	سيارة خاصة	نصف ساعه واكثر	لا	لا	لا	لا	نعم	لا	لا	نعم	/لا احتاج /اقل من 7 ايام	افل من ساعه	نعم	لا	لا	نعم	لا	نعم	لا	لا	نعم	لا	نعم	لا	لا	لا	اتفق	اتفق	اتفق	اتفق	اتفق	لا اتفق	لا اتفق	اتفق	اتفق	اتفق	اتفق
76	36-51	انثى	مدخن	mariied	Not graduate	محافظة	شمال	لا أعمل	لدي تأمين صحي	حكومي	مستشفى	comorbidities	سيارة خاصة	اقل من نصف ساعه	لا	لا	نعم	نعم	نعم	نعم	نعم	لا	7 ايام او اكثر	افل من ساعه	نعم	نعم	لا	نعم	نعم	نعم	نعم	نعم	نعم	نعم	نعم	نعم	لا	لا	اتفق بشدة	اتفق بشدة	اتفق	اتفق	اتفق بدرجة متوسطة	اتفق	اتفق بدرجة متوسطة	اتفق بدرجة متوسطة	اتفق بدرجة متوسطة	اتفق	اتفق بشدة
180	52-67	انثى	غير مدخن	mariied	Not graduate	محافظة	شمال	متقاعد	لدي تأمين صحي	حكومي	مستشفى	سكري	مشيا على الاقدام	اقل من نصف ساعه	لا	لا	لا	لا	لا	لا	لا	لا	7 ايام او اكثر	اكثر من ساعه	نعم	لا	لا	نعم	نعم	لا	لا	نعم	لا	لا	لا	لا	لا	لا	اتفق	اتفق	لا اتفق بشدة	لا اتفق بشدة	اتفق بدرجة متوسطة	اتفق بدرجة متوسطة	اتفق بدرجة متوسطة	اتفق بدرجة متوسطة	اتفق بدرجة متوسطة	اتفق بدرجة متوسطة	اتفق
1	36-51	انثى	غير مدخن	mariied	graduate	قرية	شمال	أعمل براتب	لدي تأمين صحي	حكومي	مركز صحي	سكري	سيارة خاصة	اقل من نصف ساعه	لا	لا	لا	نعم	نعم	لا	لا	لا	7 ايام او اكثر	افل من ساعه	لا	لا	لا	نعم	لا	نعم	نعم	لا	نعم	نعم	لا	لا	لا	لا	اتفق	اتفق بدرجة متوسطة	اتفق	اتفق	اتفق	اتفق بدرجة متوسطة	لا اتفق	اتفق	اتفق بدرجة متوسطة	اتفق	اتفق بدرجة متوسطة
167	68فاكثر	انثى	مدخن	not married	Not graduate	محافظة	شمال	لا أعمل	لدي تأمين صحي	حكومي	مركز صحي	سكري	مواصلات	اقل من نصف ساعه	نعم	نعم	لا	لا	لا	لا	لا	لا	7 ايام او اكثر	افل من ساعه	لا	نعم	لا	نعم	لا	نعم	لا	لا	نعم	نعم	نعم	نعم	لا	لا	اتفق	اتفق	اتفق	اتفق	اتفق	اتفق بدرجة متوسطة	اتفق بدرجة متوسطة	لا اتفق	اتفق	اتفق بدرجة متوسطة	اتفق
82	36-51	انثى	غير مدخن	mariied	Not graduate	محافظة	شمال	لا أعمل	ليس لدي تأمين صحي	تعليمي	مستشفى	comorbidities	سيارة خاصة	نصف ساعه واكثر	نعم	لا	لا	نعم	نعم	لا	لا	نعم	7 ايام او اكثر	افل من ساعه	لا	لا	لا	نعم	لا	لا	لا	لا	نعم	لا	لا	نعم	لا	لا	اتفق بدرجة متوسطة	اتفق	اتفق	اتفق	اتفق بشدة	اتفق	اتفق	اتفق	اتفق بشدة	اتفق	اتفق
22	52-67	انثى	غير مدخن	mariied	graduate	محافظة	شمال	متقاعد	لدي تأمين صحي	حكومي	مستشفى	سكري	سيارة خاصة	اقل من نصف ساعه	لا	لا	نعم	نعم	نعم	نعم	نعم	نعم	7 ايام او اكثر	افل من ساعه	نعم	لا	لا	نعم	لا	لا	نعم	لا	نعم	نعم	لا	لا	لا	لا	اتفق	اتفق	اتفق بدرجة متوسطة	اتفق بدرجة متوسطة	اتفق	لا اتفق	لا اتفق	اتفق بدرجة متوسطة	اتفق بدرجة متوسطة	اتفق	اتفق
178	52-67	انثى	مدخن	mariied	Not graduate	محافظة	شمال	لا أعمل	لدي تأمين صحي	حكومي	مستشفى	comorbidities	سيارة خاصة	اقل من نصف ساعه	لا	لا	لا	لا	لا	لا	لا	لا	7 ايام او اكثر	اكثر من ساعه	نعم	لا	لا	نعم	لا	لا	لا	لا	نعم	لا	نعم	نعم	لا	لا	اتفق	اتفق	لا اتفق بشدة	لا اتفق بشدة	اتفق	اتفق بدرجة متوسطة	اتفق بدرجة متوسطة	اتفق بدرجة متوسطة	لا اتفق	اتفق بدرجة متوسطة	اتفق
179	52-67	ذكر	غير مدخن	mariied	Not graduate	محافظة	شمال	متقاعد	لدي تأمين صحي	حكومي	مستشفى	comorbidities	سيارة خاصة	اقل من نصف ساعه	لا	لا	لا	لا	لا	لا	لا	لا	7 ايام او اكثر	اكثر من ساعه	نعم	لا	لا	نعم	لا	لا	لا	نعم	لا	لا	نعم	لا	لا	لا	اتفق	اتفق بدرجة متوسطة	لا اتفق بشدة	لا اتفق بشدة	لا اتفق بشدة	لا اتفق	لا اتفق	اتفق بدرجة متوسطة	لا اتفق	اتفق بدرجة متوسطة	لا اتفق
260	52-67	انثى	غير مدخن	mariied	Not graduate	محافظة	شمال	لا أعمل	لدي تأمين صحي	حكومي	مستشفى	comorbidities	مواصلات	اقل من نصف ساعه	نعم	نعم	لا	لا	لا	لا	لا	لا	7 ايام او اكثر	اكثر من ساعه	نعم	نعم	لا	نعم	لا	لا	لا	نعم	لا	لا	نعم	نعم	لا	لا	اتفق	اتفق بدرجة متوسطة	لا اتفق بشدة	لا اتفق	اتفق بدرجة متوسطة	اتفق بدرجة متوسطة	اتفق بدرجة متوسطة	اتفق بدرجة متوسطة	اتفق بدرجة متوسطة	اتفق بدرجة متوسطة	اتفق بدرجة متوسطة
273	36-51	انثى	غير مدخن	mariied	Not graduate	محافظة	شمال	لا أعمل	لدي تأمين صحي	حكومي	مستشفى	comorbidities	مواصلات	اقل من نصف ساعه	نعم	نعم	لا	نعم	نعم	لا	لا	لا	7 ايام او اكثر	اكثر من ساعه	نعم	نعم	لا	نعم	لا	لا	نعم	لا	نعم	نعم	نعم	لا	لا	لا	اتفق	لا اتفق بشدة	لا اتفق بشدة	اتفق	اتفق	اتفق	اتفق	اتفق بدرجة متوسطة	اتفق	اتفق	اتفق
278	52-67	انثى	غير مدخن	mariied	Not graduate	قرية	شمال	لا أعمل	لدي تأمين صحي	حكومي	مستشفى	سكري	مواصلات	نصف ساعه واكثر	نعم	نعم	لا	نعم	نعم	لا	لا	لا	7 ايام او اكثر	اكثر من ساعه	نعم	نعم	لا	نعم	نعم	نعم	لا	نعم	نعم	نعم	نعم	نعم	لا	لا	اتفق	اتفق	لا اتفق بشدة	اتفق بدرجة متوسطة	اتفق بدرجة متوسطة	اتفق	اتفق	اتفق بدرجة متوسطة	اتفق	اتفق	لا اتفق
92	52-67	ذكر	غير مدخن	mariied	graduate	قرية	شمال	متقاعد	لدي تأمين صحي	حكومي	مستشفى	سكري	سيارة خاصة	اقل من نصف ساعه	لا	لا	لا	لا	نعم	نعم	لا	لا		افل من ساعه	لا	لا	لا	نعم	لا	نعم	لا	لا	نعم	نعم	نعم	لا	لا	لا	اتفق	اتفق	اتفق	اتفق	اتفق	اتفق	اتفق	اتفق	اتفق	اتفق	اتفق
58	52-67	ذكر	غير مدخن	mariied	graduate	قرية	شمال	متقاعد	لدي تأمين صحي	حكومي	مستشفى	سكري	سيارة خاصة	نصف ساعه واكثر	نعم	نعم	لا	نعم	نعم	لا	لا	لا		افل من ساعه	لا	نعم	لا	نعم	نعم	نعم	لا	نعم	لا	نعم	نعم	نعم	لا	لا	اتفق بدرجة متوسطة	اتفق بدرجة متوسطة	لا اتفق بشدة	اتفق بدرجة متوسطة	اتفق بدرجة متوسطة	اتفق بدرجة متوسطة	اتفق بدرجة متوسطة	اتفق بدرجة متوسطة	اتفق بدرجة متوسطة	اتفق بدرجة متوسطة	اتفق بدرجة متوسطة
295	52-67	انثى	غير مدخن	mariied	Not graduate	محافظة	شمال	لا أعمل	لدي تأمين صحي	حكومي	مستشفى	comorbidities	مواصلات	نصف ساعه واكثر	نعم	لا	لا	لا	لا	لا	لا	لا		اكثر من ساعه	لا	لا	لا	لا	لا	لا	لا	لا	لا	لا	لا	لا	لا	لا	اتفق	اتفق	لا اتفق	لا اتفق	لا اتفق بشدة	اتفق بدرجة متوسطة	اتفق بدرجة متوسطة	اتفق	لا اتفق	لا اتفق	اتفق
91	36-51	ذكر	غير مدخن	mariied	Not graduate	قرية	شمال	أعمل براتب	لدي تأمين صحي	حكومي	مستشفى	سكري	مشيا على الاقدام	اقل من نصف ساعه	نعم	نعم	لا	نعم	لا	لا	لا	لا		افل من ساعه	نعم	لا	لا	لا	نعم	نعم	نعم	نعم	نعم	نعم	لا	نعم	لا	لا	اتفق	لا اتفق	اتفق بشدة	اتفق بدرجة متوسطة	اتفق بدرجة متوسطة	اتفق بدرجة متوسطة	اتفق	اتفق	اتفق	اتفق	اتفق بدرجة متوسطة
265	52-67	ذكر	مدخن	mariied	Not graduate	محافظة	شمال	متقاعد	لدي تأمين صحي	حكومي	مستشفى	سكري	سيارة خاصة	اقل من نصف ساعه	لا	لا	لا	لا	لا	لا	لا	لا		افل من ساعه	نعم	لا	لا	نعم	لا	لا	لا	لا	لا	لا	لا	لا	لا	لا	اتفق	اتفق	لا اتفق بشدة	لا اتفق	اتفق بدرجة متوسطة	لا اتفق	لا اتفق	اتفق بدرجة متوسطة	اتفق بدرجة متوسطة	اتفق بدرجة متوسطة	اتفق
234	52-67	ذكر	غير مدخن	mariied	Not graduate	محافظة	شمال	لا أعمل	لدي تأمين صحي	حكومي	مركز صحي	comorbidities	سيارة خاصة	اقل من نصف ساعه	لا	لا	لا	نعم	نعم	نعم	نعم	لا	/لا احتاج /اقل من 7 ايام	افل من ساعه	لا	لا	نعم	نعم	لا	نعم	لا	لا	نعم	نعم	نعم	نعم	لا	لا	اتفق بدرجة متوسطة	اتفق بدرجة متوسطة	اتفق	اتفق	لا اتفق بشدة	اتفق بدرجة متوسطة	اتفق بدرجة متوسطة	اتفق	لا اتفق	اتفق	اتفق بدرجة متوسطة
219	36-51	ذكر	مدخن	mariied	Not graduate	قرية	شمال	أعمل براتب	لدي تأمين صحي	حكومي	مستشفى	comorbidities	سيارة خاصة	نصف ساعه واكثر	لا	لا	نعم	نعم	نعم	لا	لا	لا	7 ايام او اكثر	اكثر من ساعه	نعم	لا	نعم	لا	لا	نعم	نعم	نعم	نعم	نعم	نعم	نعم	لا	لا	اتفق	اتفق	لا اتفق	لا اتفق	اتفق بشدة	لا اتفق	اتفق بدرجة متوسطة	لا اتفق	اتفق بشدة	اتفق بدرجة متوسطة	اتفق
9	52-67	انثى	غير مدخن	mariied	Not graduate	قرية	شمال	لا أعمل	لدي تأمين صحي	خاص	مستشفى	سكري	سيارة خاصة	اقل من نصف ساعه	لا	لا	لا	لا	نعم	لا	لا	نعم	7 ايام او اكثر	افل من ساعه	لا	نعم	نعم	نعم	نعم	نعم	لا	لا	لا	لا	لا	لا	لا	لا	اتفق بدرجة متوسطة	لا اتفق	اتفق بدرجة متوسطة	اتفق	اتفق بدرجة متوسطة	اتفق بدرجة متوسطة	لا اتفق	اتفق بدرجة متوسطة	اتفق بدرجة متوسطة	اتفق بدرجة متوسطة	لا اتفق
151	52-67	ذكر	مدخن	mariied	Not graduate	محافظة	شمال	أعمل براتب	لدي تأمين صحي	حكومي	مستشفى	comorbidities	مواصلات	اقل من نصف ساعه	نعم	نعم	لا	نعم	نعم	لا	لا	لا	7 ايام او اكثر	اكثر من ساعه	لا	نعم	نعم	نعم	نعم	نعم	لا	نعم	لا	نعم	نعم	نعم	لا	لا	اتفق بدرجة متوسطة	اتفق بدرجة متوسطة	لا اتفق بشدة	لا اتفق بشدة	اتفق بدرجة متوسطة	اتفق بدرجة متوسطة	اتفق بدرجة متوسطة	اتفق بدرجة متوسطة	لا اتفق بشدة	اتفق بدرجة متوسطة	اتفق بدرجة متوسطة
157	52-67	ذكر	مدخن	mariied	Not graduate	محافظة	شمال	متقاعد	لدي تأمين صحي	حكومي	مستشفى	comorbidities	مواصلات	اقل من نصف ساعه	نعم	نعم	لا	لا	لا	لا	لا	لا	7 ايام او اكثر	اكثر من ساعه	لا	نعم	نعم	لا	نعم	لا	لا	نعم	لا	لا	نعم	نعم	لا	لا	اتفق بدرجة متوسطة	اتفق بدرجة متوسطة	لا اتفق بشدة	لا اتفق بشدة	اتفق بدرجة متوسطة	لا اتفق	لا اتفق	لا اتفق بشدة	لا اتفق بشدة	لا اتفق	اتفق بدرجة متوسطة
74	52-67	ذكر	مدخن	mariied	Not graduate	محافظة	شمال	أعمل براتب	لدي تأمين صحي	تعليمي	مستشفى	سكري	سيارة خاصة	نصف ساعه واكثر	نعم	لا	لا	نعم	نعم	لا	لا	لا	7 ايام او اكثر	افل من ساعه	لا	نعم	نعم	نعم	نعم	لا	لا	نعم	لا	لا	لا	نعم	لا	لا	لا اتفق	لا اتفق	لا اتفق	لا اتفق	لا اتفق	لا اتفق	لا اتفق	لا اتفق	لا اتفق	لا اتفق	لا اتفق
164	68فاكثر	انثى	مدخن	not married	Not graduate	قرية	شمال	لا أعمل	لدي تأمين صحي	تعليمي	مستشفى	comorbidities	سيارة خاصة	نصف ساعه واكثر	نعم	نعم	لا	نعم	نعم	لا	لا	نعم	7 ايام او اكثر	اكثر من ساعه	لا	نعم	نعم	نعم	نعم	لا	لا	لا	نعم	نعم	نعم	نعم	لا	لا	اتفق بدرجة متوسطة	اتفق بدرجة متوسطة	لا اتفق بشدة	لا اتفق	اتفق بدرجة متوسطة	اتفق بدرجة متوسطة	اتفق بدرجة متوسطة	اتفق بدرجة متوسطة	لا اتفق	اتفق بدرجة متوسطة	اتفق بدرجة متوسطة
282	52-67	ذكر	مدخن	mariied	Not graduate	قرية	شمال	أعمل براتب	ليس لدي تأمين صحي	تعليمي	مستشفى	comorbidities	مواصلات	نصف ساعه واكثر	نعم	نعم	نعم	نعم	نعم	لا	لا	نعم	7 ايام او اكثر	اكثر من ساعه	لا	نعم	نعم	نعم	لا	نعم	لا	نعم	نعم	نعم	نعم	نعم	لا	لا	اتفق	اتفق	لا اتفق	اتفق	لا اتفق	اتفق بدرجة متوسطة	اتفق بدرجة متوسطة	لا اتفق	اتفق بدرجة متوسطة	اتفق	اتفق
60	52-67	انثى	غير مدخن	mariied	Not graduate	محافظة	شمال	لا أعمل	لدي تأمين صحي	حكومي	مستشفى	سكري	سيارة خاصة	اقل من نصف ساعه	نعم	لا	لا	نعم	لا	لا	لا	لا	7 ايام او اكثر	افل من ساعه	نعم	نعم	نعم	نعم	نعم	لا	لا	لا	لا	لا	لا	نعم	لا	لا	اتفق	لا اتفق بشدة	لا اتفق بشدة	لا اتفق	اتفق بدرجة متوسطة	لا اتفق بشدة	لا اتفق بشدة	لا اتفق بشدة	لا اتفق	لا اتفق بشدة	اتفق بدرجة متوسطة
15	52-67	ذكر	غير مدخن	mariied	graduate	محافظة	شمال	متقاعد	لدي تأمين صحي	حكومي	مستشفى	سكري	سيارة خاصة	نصف ساعه واكثر	نعم	نعم	نعم	نعم	نعم	نعم	لا	نعم	7 ايام او اكثر	افل من ساعه	نعم	نعم	نعم	نعم	لا	لا	لا	لا	نعم	نعم	نعم	لا	لا	لا	اتفق	اتفق بدرجة متوسطة	اتفق بدرجة متوسطة	اتفق بدرجة متوسطة	لا اتفق	لا اتفق	لا اتفق بشدة	اتفق بدرجة متوسطة	اتفق بدرجة متوسطة	اتفق بدرجة متوسطة	اتفق بدرجة متوسطة
40	36-51	انثى	غير مدخن	mariied	graduate	محافظة	other	لا أعمل	لدي تأمين صحي	حكومي	مستشفى	سكري	مواصلات	نصف ساعه واكثر	نعم	نعم	لا	لا	لا	لا	لا	لا	7 ايام او اكثر	اكثر من ساعه	نعم	نعم	نعم	نعم	نعم	لا	لا	نعم	لا	نعم	لا	نعم	لا	لا	اتفق بدرجة متوسطة	لا اتفق	لا اتفق	لا اتفق	اتفق بدرجة متوسطة	لا اتفق بشدة	لا اتفق بشدة	لا اتفق	لا اتفق بشدة	اتفق	لا اتفق
153	36-51	ذكر	مدخن	mariied	Not graduate	محافظة	other	لا أعمل	لدي تأمين صحي	حكومي	مستشفى	سكري	مواصلات	نصف ساعه واكثر	نعم	نعم	لا	لا	نعم	لا	لا	نعم	7 ايام او اكثر	افل من ساعه	نعم	نعم	نعم	نعم	لا	نعم	لا	لا	نعم	لا	لا	نعم	لا	لا	اتفق بدرجة متوسطة	لا اتفق	اتفق بدرجة متوسطة	اتفق بدرجة متوسطة	اتفق بدرجة متوسطة	اتفق بدرجة متوسطة	اتفق بدرجة متوسطة	اتفق بدرجة متوسطة	لا اتفق	اتفق	اتفق بدرجة متوسطة
177	36-51	انثى	غير مدخن	mariied	Not graduate	محافظة	شمال	لا أعمل	لدي تأمين صحي	حكومي	مستشفى	comorbidities	مواصلات	نصف ساعه واكثر	نعم	نعم	لا	لا	لا	لا	لا	لا	7 ايام او اكثر	اكثر من ساعه	نعم	نعم	نعم	لا	نعم	لا	لا	لا	نعم	نعم	نعم	نعم	لا	لا	لا اتفق بشدة	اتفق	لا اتفق بشدة	لا اتفق بشدة	اتفق بدرجة متوسطة	اتفق بدرجة متوسطة	اتفق بدرجة متوسطة	اتفق بدرجة متوسطة	لا اتفق	اتفق بدرجة متوسطة	اتفق
172	68فاكثر	انثى	مدخن	not married	Not graduate	قرية	شمال	لا أعمل	لدي تأمين صحي	حكومي	مستشفى	comorbidities	سيارة خاصة	نصف ساعه واكثر	لا	لا	لا	لا	لا	لا	لا	لا		اكثر من ساعه	نعم	لا	نعم	نعم	لا	لا	لا	لا	نعم	نعم	نعم	نعم	لا	لا	اتفق	اتفق	لا اتفق بشدة	لا اتفق	اتفق بدرجة متوسطة	اتفق بدرجة متوسطة	اتفق بدرجة متوسطة	اتفق بدرجة متوسطة	اتفق بدرجة متوسطة	اتفق	اتفق
171	36-51	ذكر	مدخن	mariied	graduate	محافظة	شمال	أعمل براتب	ليس لدي تأمين صحي	حكومي	مستشفى	comorbidities	مواصلات	نصف ساعه واكثر	نعم	نعم	لا	لا	لا	لا	لا	لا		اكثر من ساعه	لا	نعم	نعم	نعم	نعم	لا	لا	نعم	لا	لا	لا	نعم	لا	لا	اتفق بدرجة متوسطة	اتفق بدرجة متوسطة	لا اتفق بشدة	لا اتفق	اتفق بدرجة متوسطة	لا اتفق	لا اتفق	لا اتفق	لا اتفق	اتفق بدرجة متوسطة	اتفق بدرجة متوسطة
284	52-67	انثى	غير مدخن	mariied	Not graduate	محافظة	شمال	لا أعمل	لدي تأمين صحي	حكومي	مستشفى	comorbidities	سيارة خاصة	نصف ساعه واكثر	لا	نعم	لا	لا	لا	لا	لا	لا		اكثر من ساعه	نعم	نعم	نعم	نعم	نعم	لا	لا	نعم	لا	لا	لا	نعم	لا	لا	اتفق	اتفق	لا اتفق بشدة	لا اتفق بشدة	اتفق بدرجة متوسطة	لا اتفق	لا اتفق	اتفق بدرجة متوسطة	لا اتفق	اتفق بدرجة متوسطة	اتفق
37	36-51	ذكر	مدخن	mariied	Not graduate	محافظة	other	أعمل براتب	لدي تأمين صحي	حكومي	مستشفى	سكري	مواصلات	اقل من نصف ساعه	نعم	نعم	لا	لا	نعم	نعم	لا	نعم	/لا احتاج /اقل من 7 ايام	اكثر من ساعه	نعم	نعم		نعم	نعم	لا	نعم	لا	نعم	لا	لا	لا	لا	لا	اتفق بدرجة متوسطة	اتفق بدرجة متوسطة	اتفق بدرجة متوسطة	اتفق بدرجة متوسطة	اتفق بدرجة متوسطة	لا اتفق	لا اتفق	اتفق بدرجة متوسطة	اتفق بدرجة متوسطة	اتفق بدرجة متوسطة	اتفق بدرجة متوسطة
30	52-67	ذكر	مدخن	mariied	Not graduate	قرية	شمال	أعمل براتب	لدي تأمين صحي	حكومي	مستشفى	comorbidities	مواصلات	نصف ساعه واكثر	نعم	نعم	لا	لا	لا	نعم	نعم	لا	/لا احتاج /اقل من 7 ايام	افل من ساعه	نعم	نعم		نعم	نعم	نعم	نعم	لا	نعم	نعم	نعم	لا	لا	لا	اتفق	اتفق	اتفق	لا اتفق	اتفق بدرجة متوسطة	اتفق بدرجة متوسطة	اتفق	لا اتفق	اتفق	اتفق	اتفق
23	52-67	انثى	غير مدخن	not married	Not graduate	محافظة	شمال	لا أعمل	لدي تأمين صحي	حكومي	مستشفى	comorbidities	سيارة خاصة	اقل من نصف ساعه	لا	نعم	لا	نعم	نعم	نعم	نعم	نعم	7 ايام او اكثر	افل من ساعه	نعم	لا		نعم	لا	لا	نعم	لا	نعم	نعم	نعم	لا	لا	لا	اتفق	اتفق بدرجة متوسطة	اتفق بدرجة متوسطة	اتفق بدرجة متوسطة	لا اتفق	اتفق بدرجة متوسطة	اتفق بدرجة متوسطة	اتفق بدرجة متوسطة	اتفق بدرجة متوسطة	اتفق	اتفق بدرجة متوسطة
294	68فاكثر	ذكر	غير مدخن	not married	Not graduate	قرية	شمال	متقاعد	لدي تأمين صحي	حكومي	مستشفى	comorbidities	سيارة خاصة	نصف ساعه واكثر	لا	نعم	لا	لا	لا	لا	لا	لا	7 ايام او اكثر	اكثر من ساعه	نعم	نعم		نعم	نعم	لا	لا	لا	نعم	نعم	نعم	نعم	لا	لا	اتفق بدرجة متوسطة	اتفق بدرجة متوسطة	لا اتفق بشدة	لا اتفق بشدة	اتفق بشدة	لا اتفق بشدة	لا اتفق بشدة	اتفق بدرجة متوسطة	لا اتفق	لا اتفق بشدة	اتفق بدرجة متوسطة
216	68فاكثر	انثى	مدخن	mariied	Not graduate	محافظة	شمال	لا أعمل	لدي تأمين صحي	تعليمي	مستشفى	comorbidities	سيارة خاصة	اقل من نصف ساعه	نعم	لا	نعم	نعم	نعم	لا	لا	لا	/لا احتاج /اقل من 7 ايام	اكثر من ساعه	نعم	لا	لا	نعم	نعم	نعم	نعم	لا	نعم	نعم	نعم	نعم	لا		اتفق	اتفق	اتفق بدرجة متوسطة	اتفق	اتفق بدرجة متوسطة	اتفق	اتفق	اتفق	اتفق بدرجة متوسطة	اتفق	اتفق
43	36-51	انثى	غير مدخن	mariied	graduate	محافظة	شمال	أعمل براتب	لدي تأمين صحي	حكومي	مستشفى	COPd	سيارة خاصة	اقل من نصف ساعه	لا	لا	لا	نعم	نعم	نعم	لا	لا	/لا احتاج /اقل من 7 ايام	افل من ساعه	نعم	لا	لا	نعم	لا	لا	لا	نعم	لا	نعم	نعم	لا	لا		اتفق	اتفق بدرجة متوسطة	اتفق بدرجة متوسطة	لا اتفق	اتفق بدرجة متوسطة	لا اتفق	لا اتفق	اتفق	لا اتفق	لا اتفق	لا اتفق
59	52-67	انثى	مدخن	mariied	Not graduate	قرية	شمال	لا أعمل	ليس لدي تأمين صحي	خاص	مركز صحي	سكري	سيارة خاصة	اقل من نصف ساعه	نعم	لا	نعم	نعم	نعم	نعم	نعم	نعم	/لا احتاج /اقل من 7 ايام	افل من ساعه	نعم	لا	لا	نعم	لا	نعم	نعم	نعم	نعم	نعم	نعم	لا	لا		اتفق	اتفق	اتفق	اتفق	اتفق	اتفق	اتفق	اتفق	اتفق	اتفق	اتفق
230	36-51	انثى	غير مدخن	mariied	graduate	محافظة	شمال	أعمل براتب	لدي تأمين صحي	حكومي	مستشفى	comorbidities	سيارة خاصة	نصف ساعه واكثر	لا	لا	لا	نعم	نعم	لا	لا	لا	/لا احتاج /اقل من 7 ايام	افل من ساعه	نعم	لا	لا	نعم	لا	لا	نعم	لا	نعم	نعم	نعم	نعم	لا		اتفق	اتفق	اتفق بدرجة متوسطة	اتفق بدرجة متوسطة	اتفق	اتفق بدرجة متوسطة	لا اتفق	اتفق بدرجة متوسطة	لا اتفق بشدة	اتفق بدرجة متوسطة	اتفق
170	52-67	انثى	مدخن	not married	Not graduate	محافظة	شمال	لا أعمل	لدي تأمين صحي	حكومي	مستشفى	comorbidities	مشيا على الاقدام	اقل من نصف ساعه	لا	لا	لا	نعم	نعم	لا	لا	لا	7 ايام او اكثر	اكثر من ساعه	نعم	نعم	لا	نعم	نعم	نعم	لا	لا	نعم	نعم	نعم	نعم	لا		اتفق	اتفق	لا اتفق بشدة	لا اتفق بشدة	اتفق بشدة	اتفق بدرجة متوسطة	لا اتفق	لا اتفق	اتفق بدرجة متوسطة	اتفق بدرجة متوسطة	اتفق
203	52-67	ذكر	غير مدخن	mariied	graduate	قرية	شمال	متقاعد	لدي تأمين صحي	تعليمي	مستشفى	comorbidities	سيارة خاصة	نصف ساعه واكثر	لا	لا	لا	نعم	نعم	لا	لا	نعم	7 ايام او اكثر	اكثر من ساعه	نعم	لا	لا	نعم	نعم	نعم	نعم	لا	نعم	نعم	نعم	نعم	لا		اتفق	اتفق	اتفق بدرجة متوسطة	اتفق	لا اتفق	اتفق	اتفق	اتفق بدرجة متوسطة	اتفق	اتفق	اتفق
250	36-51	انثى	غير مدخن	mariied	graduate	قرية	شمال	متقاعد	لدي تأمين صحي	تعليمي	مستشفى	comorbidities	سيارة خاصة	نصف ساعه واكثر	لا	لا	نعم	نعم	نعم	لا		نعم	7 ايام او اكثر	افل من ساعه	نعم	لا	لا	نعم	نعم	لا	نعم	لا	نعم	نعم	نعم	لا	لا		اتفق	اتفق	لا اتفق بشدة	اتفق	اتفق	اتفق	اتفق	اتفق بدرجة متوسطة	اتفق	اتفق	اتفق
85	52-67	انثى	غير مدخن	mariied	Not graduate	قرية	شمال	لا أعمل	لدي تأمين صحي	تعليمي	مستشفى	comorbidities	سيارة خاصة	نصف ساعه واكثر	لا	لا	لا	لا	نعم	لا	لا	لا	7 ايام او اكثر	افل من ساعه	لا	لا	لا	نعم	نعم	لا	نعم	لا	نعم	نعم	نعم	لا	لا		اتفق بدرجة متوسطة	اتفق بدرجة متوسطة	اتفق بشدة	اتفق بدرجة متوسطة	اتفق	اتفق بشدة	لا اتفق بشدة	اتفق بدرجة متوسطة	اتفق بدرجة متوسطة	اتفق بشدة	اتفق
161	20-35	انثى	غير مدخن	not married	graduate	محافظة	شمال	لا أعمل	لدي تأمين صحي	حكومي	مستشفى	COPd	مواصلات	نصف ساعه واكثر	نعم	نعم	لا	نعم	نعم	لا	لا	لا	7 ايام او اكثر	اكثر من ساعه	لا	نعم	لا	نعم	نعم	لا	لا	نعم	نعم	نعم	نعم	نعم	لا		اتفق	اتفق بدرجة متوسطة	لا اتفق بشدة	لا اتفق	اتفق بدرجة متوسطة	اتفق بدرجة متوسطة	اتفق بدرجة متوسطة	اتفق بدرجة متوسطة	لا اتفق	اتفق بدرجة متوسطة	اتفق بدرجة متوسطة
106	36-51	ذكر	مدخن	mariied	Not graduate	محافظة	شمال	أعمل براتب	لدي تأمين صحي	حكومي	مستشفى	سكري	سيارة خاصة	اقل من نصف ساعه	لا	نعم	لا	نعم	نعم	نعم	لا	لا	7 ايام او اكثر	اكثر من ساعه	نعم	لا	لا	نعم	لا	نعم	لا	لا	نعم	نعم	نعم	لا	لا		اتفق	اتفق بدرجة متوسطة	لا اتفق بشدة	لا اتفق	اتفق بدرجة متوسطة	اتفق	اتفق	اتفق بدرجة متوسطة	لا اتفق	لا اتفق	اتفق بدرجة متوسطة
210	52-67	انثى	غير مدخن	mariied	Not graduate	محافظة	شمال	لا أعمل	لدي تأمين صحي	تعليمي	مركز صحي	سكري	مواصلات	نصف ساعه واكثر	نعم	لا	لا	نعم	نعم	لا	لا	لا	7 ايام او اكثر	افل من ساعه	نعم	لا	لا	نعم	لا	نعم	لا	لا	نعم	نعم	نعم	لا	لا		اتفق	اتفق	لا اتفق	اتفق	اتفق	اتفق	اتفق	اتفق بدرجة متوسطة	اتفق	اتفق	اتفق
211	52-67	انثى	مدخن	mariied	Not graduate	قرية	شمال	لا أعمل	لدي تأمين صحي	تعليمي	مستشفى	comorbidities	سيارة خاصة	نصف ساعه واكثر	نعم	لا	نعم	نعم	نعم	لا	لا	نعم	7 ايام او اكثر	افل من ساعه	نعم	نعم	لا	نعم	لا	نعم	لا	لا	نعم	نعم	نعم	نعم	لا		اتفق	اتفق	اتفق بدرجة متوسطة	اتفق	اتفق بدرجة متوسطة	اتفق	اتفق	اتفق	اتفق	اتفق	اتفق
212	52-67	انثى	غير مدخن	mariied	Not graduate	قرية	شمال	لا أعمل	لدي تأمين صحي	حكومي	مستشفى	comorbidities	سيارة خاصة	نصف ساعه واكثر	نعم	لا	نعم	نعم	نعم	لا	لا	لا	7 ايام او اكثر	اكثر من ساعه	نعم	لا	لا	نعم	لا	نعم	لا	لا	نعم	نعم	نعم	لا	لا		اتفق	لا اتفق	لا اتفق بشدة	اتفق	اتفق بدرجة متوسطة	اتفق	اتفق	اتفق بدرجة متوسطة	اتفق	اتفق	اتفق
133	36-51	انثى	غير مدخن	mariied	graduate	محافظة	شمال	متقاعد	لدي تأمين صحي	تعليمي	مستشفى	comorbidities	مواصلات	نصف ساعه واكثر	نعم	نعم	لا	نعم	نعم	نعم	لا	لا		افل من ساعه	نعم	نعم	لا	نعم	لا	نعم	نعم	لا	نعم	نعم	نعم	نعم	لا		اتفق	اتفق	اتفق	اتفق بشدة	اتفق بدرجة متوسطة	اتفق	اتفق	اتفق	اتفق	اتفق بشدة	اتفق
163	52-67	ذكر	مدخن	mariied	Not graduate	قرية	شمال	متقاعد	لدي تأمين صحي	حكومي	مستشفى	comorbidities	مواصلات	نصف ساعه واكثر	نعم	نعم	لا	نعم	نعم	لا	لا	لا		افل من ساعه	نعم	نعم	لا	نعم	نعم	نعم	نعم	نعم	نعم	نعم	نعم	نعم	لا		اتفق بدرجة متوسطة	اتفق بدرجة متوسطة	اتفق بشدة	اتفق بدرجة متوسطة	اتفق بدرجة متوسطة	اتفق بدرجة متوسطة	لا اتفق	لا اتفق	اتفق	اتفق بدرجة متوسطة	اتفق بدرجة متوسطة
165	20-35	انثى	مدخن	not married	graduate	محافظة	شمال	لا أعمل	لدي تأمين صحي	تعليمي	مستشفى	COPd	مواصلات	نصف ساعه واكثر	نعم	نعم	لا	نعم	نعم	لا	لا	نعم		اكثر من ساعه	نعم	نعم	لا	نعم	نعم	نعم	نعم	لا	نعم	نعم	نعم	نعم	لا		اتفق	اتفق	لا اتفق	اتفق بدرجة متوسطة	اتفق بدرجة متوسطة	اتفق بدرجة متوسطة	اتفق بدرجة متوسطة	اتفق بدرجة متوسطة	اتفق	اتفق	اتفق
275	52-67	انثى	غير مدخن	mariied	graduate	محافظة	شمال	متقاعد	لدي تأمين صحي	حكومي	مستشفى	comorbidities	سيارة خاصة	اقل من نصف ساعه	لا	لا	لا	لا	لا	لا	لا	نعم		اكثر من ساعه	نعم	لا	لا	نعم	لا	لا	لا	لا	نعم	لا	نعم	لا	لا		اتفق بشدة	اتفق بدرجة متوسطة	لا اتفق بشدة	لا اتفق	اتفق بدرجة متوسطة	اتفق	اتفق	اتفق	لا اتفق	اتفق بدرجة متوسطة	اتفق بدرجة متوسطة
47	36-51	ذكر	مدخن	mariied	Not graduate	قرية	شمال	متقاعد	لدي تأمين صحي	حكومي	مستشفى	سكري	مواصلات	اقل من نصف ساعه	نعم	نعم	لا	لا	لا	لا	لا	لا	/لا احتاج /اقل من 7 ايام	افل من ساعه	نعم	نعم	نعم	نعم	لا	لا	لا	نعم	نعم	نعم	لا	نعم	لا		اتفق	اتفق	لا اتفق بشدة	لا اتفق بشدة	لا اتفق بشدة	لا اتفق	لا اتفق	اتفق بدرجة متوسطة	لا اتفق بشدة	لا اتفق	اتفق بدرجة متوسطة
144	52-67	انثى	مدخن	mariied	Not graduate	محافظة	شمال	لا أعمل	لدي تأمين صحي	حكومي	مركز صحي	سكري	سيارة خاصة	اقل من نصف ساعه	لا	لا	لا	نعم	نعم	لا	لا	لا	/لا احتاج /اقل من 7 ايام	افل من ساعه	نعم	نعم	نعم	نعم	نعم	لا	لا	نعم	لا	نعم	لا	نعم	لا		اتفق	لا اتفق	لا اتفق	لا اتفق بشدة	اتفق بدرجة متوسطة	لا اتفق	لا اتفق	اتفق بدرجة متوسطة	لا اتفق بشدة	لا اتفق بشدة	لا اتفق
252	36-51	ذكر	مدخن	mariied	Not graduate	قرية	شمال	متقاعد	لدي تأمين صحي	حكومي	مستشفى	سكري	مواصلات	نصف ساعه واكثر	نعم	نعم	لا	نعم	نعم	لا	لا	نعم	/لا احتاج /اقل من 7 ايام	اكثر من ساعه	نعم	نعم	نعم	نعم	لا	لا	نعم	لا	نعم	نعم	نعم	نعم	لا		لا اتفق	اتفق	اتفق بدرجة متوسطة	اتفق بدرجة متوسطة	اتفق	اتفق	اتفق	اتفق بدرجة متوسطة	اتفق	اتفق	اتفق بشدة
194	52-67	انثى	غير مدخن	mariied	Not graduate	قرية	شمال	لا أعمل	لدي تأمين صحي	تعليمي	مستشفى	comorbidities	مواصلات	نصف ساعه واكثر	نعم	نعم	نعم	نعم	نعم	لا	لا	نعم	7 ايام او اكثر	اكثر من ساعه	نعم	نعم	نعم	نعم	نعم	نعم	نعم	لا	نعم	نعم	نعم	نعم	لا		اتفق بدرجة متوسطة	اتفق	اتفق بدرجة متوسطة	اتفق	اتفق	اتفق	اتفق	اتفق بدرجة متوسطة	لا اتفق	اتفق	اتفق
288	52-67	ذكر	مدخن	not married	Not graduate	قرية	شمال	متقاعد	ليس لدي تأمين صحي	حكومي	مستشفى	comorbidities	سيارة خاصة	نصف ساعه واكثر	نعم	نعم	لا	لا	نعم	لا	لا	لا	7 ايام او اكثر	اكثر من ساعه	نعم	نعم	نعم	نعم	لا	نعم	لا	لا	نعم	نعم	نعم	نعم	لا		اتفق	اتفق	اتفق بدرجة متوسطة	لا اتفق	اتفق	اتفق	اتفق	اتفق	اتفق بدرجة متوسطة	اتفق	اتفق
77	36-51	انثى	غير مدخن	mariied	Not graduate	قرية	شمال	لا أعمل	لدي تأمين صحي	حكومي	مستشفى	سكري	سيارة خاصة	اقل من نصف ساعه	نعم	نعم	لا	نعم	نعم	لا	لا	لا	7 ايام او اكثر	افل من ساعه	لا	نعم	نعم	نعم	لا	لا	نعم	نعم	نعم	لا	لا	لا	لا		لا اتفق	اتفق	لا اتفق بشدة	اتفق بشدة	اتفق بدرجة متوسطة	اتفق	اتفق	اتفق بدرجة متوسطة	اتفق بدرجة متوسطة	اتفق بشدة	اتفق
159	52-67	انثى	مدخن	not married	Not graduate	محافظة	شمال	لا أعمل	لدي تأمين صحي	حكومي	مستشفى	comorbidities	مشيا على الاقدام	اقل من نصف ساعه	لا	لا	لا	لا	لا	لا	لا	لا	7 ايام او اكثر	اكثر من ساعه	لا	نعم	نعم	نعم	نعم	لا	لا	لا	لا	لا	نعم	نعم	لا		اتفق	اتفق بدرجة متوسطة	لا اتفق بشدة	لا اتفق بشدة	اتفق	لا اتفق	لا اتفق	لا اتفق	لا اتفق	اتفق بدرجة متوسطة	اتفق بدرجة متوسطة
137	52-67	ذكر	مدخن	mariied	Not graduate	محافظة	شمال	متقاعد	ليس لدي تأمين صحي	تعليمي	مستشفى	comorbidities	سيارة خاصة	اقل من نصف ساعه	لا	لا	لا	نعم	نعم	نعم	لا	نعم	7 ايام او اكثر	اكثر من ساعه	نعم	لا	نعم	نعم	لا	نعم	لا	لا	نعم	نعم	نعم	نعم	لا		اتفق	اتفق	لا اتفق بشدة	اتفق بدرجة متوسطة	اتفق	اتفق	اتفق	اتفق بدرجة متوسطة	اتفق	لا اتفق	اتفق
129	52-67	انثى	غير مدخن	mariied	Not graduate	قرية	شمال	لا أعمل	لدي تأمين صحي	حكومي	مستشفى	comorbidities	سيارة خاصة	نصف ساعه واكثر	نعم	نعم	لا	نعم	نعم	لا	لا	نعم	7 ايام او اكثر	اكثر من ساعه	نعم	نعم	نعم	نعم	نعم	لا	لا	لا	نعم	نعم	نعم	نعم	لا		اتفق	لا اتفق بشدة	لا اتفق بشدة	اتفق	اتفق بدرجة متوسطة	لا اتفق	لا اتفق بشدة	اتفق بدرجة متوسطة	اتفق	لا اتفق بشدة	اتفق
154	20-35	انثى	غير مدخن	not married	graduate	محافظة	شمال	لا أعمل	لدي تأمين صحي	خاص	مستشفى	COPd	مواصلات	نصف ساعه واكثر	نعم	نعم	لا	لا	نعم	لا	لا	نعم	7 ايام او اكثر	اكثر من ساعه	نعم	نعم	نعم	نعم	نعم	لا	نعم	لا	نعم	نعم	نعم	نعم	لا		اتفق بدرجة متوسطة	اتفق بدرجة متوسطة	لا اتفق	اتفق بدرجة متوسطة	اتفق بدرجة متوسطة	لا اتفق	لا اتفق	اتفق	لا اتفق	اتفق	اتفق
175	36-51	انثى	غير مدخن	mariied	Not graduate	قرية	شمال	لا أعمل	لدي تأمين صحي	حكومي	مستشفى	COPd	سيارة خاصة	نصف ساعه واكثر	نعم	لا	لا	لا	لا	لا	لا	لا		اكثر من ساعه	نعم	نعم	نعم	لا	نعم	لا	لا	لا	لا	لا	لا	نعم	لا		اتفق بدرجة متوسطة	اتفق بدرجة متوسطة	لا اتفق	اتفق بدرجة متوسطة	اتفق بدرجة متوسطة	اتفق بدرجة متوسطة	اتفق بدرجة متوسطة	اتفق بدرجة متوسطة	لا اتفق	اتفق بدرجة متوسطة	اتفق بدرجة متوسطة
290	36-51	ذكر	مدخن	not married	Not graduate	قرية	شمال	أعمل براتب	ليس لدي تأمين صحي	حكومي	مستشفى	comorbidities	مواصلات	اقل من نصف ساعه	نعم	نعم	نعم	نعم	نعم	لا	لا	لا		اكثر من ساعه	لا	نعم	نعم	نعم	لا	لا	نعم	نعم	نعم	لا	لا	نعم	لا		اتفق	اتفق	لا اتفق	اتفق بدرجة متوسطة	اتفق بدرجة متوسطة	اتفق بدرجة متوسطة	اتفق بدرجة متوسطة	اتفق	اتفق	اتفق	اتفق
182	52-67	ذكر	غير مدخن	mariied	graduate	محافظة	شمال	متقاعد	لدي تأمين صحي	حكومي	مستشفى	comorbidities	مشيا على الاقدام	نصف ساعه واكثر	لا	لا	لا	نعم	نعم	لا	لا	لا		اكثر من ساعه	نعم	لا		نعم	لا	نعم	لا	نعم	لا	نعم	نعم	نعم	لا		اتفق بدرجة متوسطة	اتفق بدرجة متوسطة	لا اتفق	لا اتفق	اتفق	اتفق بدرجة متوسطة	اتفق بدرجة متوسطة	اتفق بدرجة متوسطة	لا اتفق	اتفق بشدة	اتفق بدرجة متوسطة
246	52-67	ذكر	مدخن	mariied	graduate	قرية	شمال	أعمل براتب	لدي تأمين صحي	حكومي	مركز صحي	COPd	مواصلات	اقل من نصف ساعه	نعم	نعم	لا	لا	لا	لا	لا	لا	/لا احتاج /اقل من 7 ايام	افل من ساعه	نعم	لا	لا	نعم	لا	لا	نعم	لا	نعم	نعم	نعم	لا	نعم،اخذت الفحص هنا او تم تحويلي لمجمع طبي	نعم	اتفق	اتفق بدرجة متوسطة	اتفق بدرجة متوسطة	اتفق بدرجة متوسطة	اتفق	اتفق بدرجة متوسطة	اتفق بدرجة متوسطة	اتفق بدرجة متوسطة	اتفق بدرجة متوسطة	اتفق بدرجة متوسطة	اتفق بدرجة متوسطة
80	52-67	ذكر	غير مدخن	mariied	Not graduate	محافظة	شمال	لا أعمل	لدي تأمين صحي	حكومي	مستشفى	comorbidities	سيارة خاصة	اقل من نصف ساعه	لا	لا	لا	لا	نعم	نعم	نعم	لا	7 ايام او اكثر	افل من ساعه	نعم	لا	لا	نعم	لا	نعم	نعم	لا	نعم	نعم	لا	لا	نعم،اخذت الفحص هنا او تم تحويلي لمجمع طبي	نعم	اتفق	اتفق	اتفق	اتفق	اتفق	اتفق	اتفق	لا اتفق	اتفق	اتفق	اتفق
	52-67	انثى	مدخن	not married	Not graduate	محافظة	شمال	لا أعمل	لدي تأمين صحي	حكومي	مركز صحي	comorbidities	مشيا على الاقدام	اقل من نصف ساعه	لا	لا	لا	نعم	نعم	لا	لا	لا		اكثر من ساعه	لا	نعم	لا	لا	لا	لا	نعم	نعم	نعم	نعم	نعم	نعم	نعم،اخذت الفحص هنا او تم تحويلي لمجمع طبي	نعم	اتفق	اتفق	لا اتفق	لا اتفق	لا اتفق	اتفق بدرجة متوسطة	لا اتفق	لا اتفق	لا اتفق	لا اتفق	لا اتفق
35	20-35	ذكر	مدخن	not married	graduate	قرية	شمال	أعمل براتب	لدي تأمين صحي	حكومي	مركز صحي	COPd	سيارة خاصة	اقل من نصف ساعه	لا	لا	نعم	نعم	نعم	نعم	لا	نعم	/لا احتاج /اقل من 7 ايام	افل من ساعه	نعم	لا	لا	نعم	لا	نعم	نعم	لا	نعم	نعم	نعم	لا	نعم،اخذت الفحص هنا او تم تحويلي لمجمع طبي	لا	اتفق	لا اتفق	اتفق	اتفق	اتفق بدرجة متوسطة	اتفق	اتفق بدرجة متوسطة	اتفق	لا اتفق	اتفق بشدة	اتفق بدرجة متوسطة
56	36-51	انثى	غير مدخن	mariied	graduate	قرية	شمال	أعمل براتب	لدي تأمين صحي	حكومي	مستشفى	COPd	سيارة خاصة	نصف ساعه واكثر	لا	لا	لا	لا	نعم	نعم	لا	نعم	7 ايام او اكثر	افل من ساعه	نعم	لا	لا	نعم	لا	نعم	نعم	لا	نعم	نعم	لا	لا	نعم،اخذت الفحص هنا او تم تحويلي لمجمع طبي	لا	اتفق	اتفق	اتفق بدرجة متوسطة	اتفق بدرجة متوسطة	اتفق	اتفق	اتفق	اتفق	اتفق	اتفق	اتفق
10	52-67	انثى	غير مدخن	not married	Not graduate	قرية	شمال	لا أعمل	لدي تأمين صحي	حكومي	مركز صحي	comorbidities	سيارة خاصة	اقل من نصف ساعه	نعم	لا	لا	نعم	نعم	لا	لا	لا	7 ايام او اكثر	افل من ساعه	نعم	لا		نعم	لا	لا	نعم	لا	نعم	نعم	نعم	نعم	نعم،اخذت الفحص هنا او تم تحويلي لمجمع طبي	لا	اتفق بدرجة متوسطة	اتفق بدرجة متوسطة	اتفق	اتفق	اتفق بدرجة متوسطة	اتفق بدرجة متوسطة	اتفق بدرجة متوسطة	اتفق بدرجة متوسطة	اتفق بدرجة متوسطة	اتفق	اتفق بدرجة متوسطة
51	52-67	انثى	غير مدخن	mariied	Not graduate	قرية	شمال	لا أعمل	لدي تأمين صحي	حكومي	مستشفى	سكري	سيارة خاصة	نصف ساعه واكثر	نعم	لا	لا	نعم	نعم	لا	لا	لا		افل من ساعه	نعم	لا		نعم	نعم	لا	لا	نعم	لا	لا	نعم	نعم	نعم،اخذت الفحص هنا او تم تحويلي لمجمع طبي	لا	اتفق بدرجة متوسطة	اتفق بدرجة متوسطة	لا اتفق بشدة	لا اتفق	اتفق بدرجة متوسطة	لا اتفق	لا اتفق	لا اتفق	لا اتفق بشدة	اتفق بدرجة متوسطة	اتفق بدرجة متوسطة
66	52-67	ذكر	غير مدخن	mariied	Not graduate	محافظة	شمال	أعمل براتب	ليس لدي تأمين صحي	خاص	مستشفى	COPd	سيارة خاصة	اقل من نصف ساعه	لا	لا	لا	لا	لا	لا	لا	نعم	/لا احتاج /اقل من 7 ايام	افل من ساعه	نعم	لا	لا	نعم	لا	نعم	لا	لا	نعم	لا	لا	لا	نعم،اخذت الفحص هنا او تم تحويلي لمجمع طبي		اتفق بشدة	اتفق بدرجة متوسطة	اتفق بدرجة متوسطة	اتفق بدرجة متوسطة	لا اتفق بشدة	اتفق بدرجة متوسطة	اتفق بدرجة متوسطة	اتفق بشدة	اتفق بدرجة متوسطة	اتفق بدرجة متوسطة	اتفق بدرجة متوسطة
143	20-35	انثى	غير مدخن	not married	graduate	قرية	شمال	لا أعمل	لدي تأمين صحي	حكومي	مركز صحي	سكري	مشيا على الاقدام	اقل من نصف ساعه	لا	لا	لا	لا	لا	لا	لا	لا	/لا احتاج /اقل من 7 ايام	افل من ساعه	لا	لا	لا	نعم	لا	لا	نعم	لا	لا	لا	لا	لا	نعم،اخذت الفحص هنا او تم تحويلي لمجمع طبي		اتفق	لا اتفق	اتفق بدرجة متوسطة	لا اتفق	اتفق	لا اتفق	لا اتفق	اتفق	لا اتفق	لا اتفق	اتفق بدرجة متوسطة
13	20-35	انثى	غير مدخن	mariied	Not graduate	محافظة	other	لا أعمل	ليس لدي تأمين صحي	حكومي	مستشفى	COPd	سيارة خاصة	اقل من نصف ساعه	نعم	لا	لا	نعم	نعم	نعم	لا	نعم	/لا احتاج /اقل من 7 ايام	افل من ساعه	نعم	لا	لا	نعم	لا	نعم	نعم	لا	نعم	نعم	نعم	لا	نعم،اخذت الفحص هنا او تم تحويلي لمجمع طبي		اتفق	اتفق	اتفق	اتفق بشدة	اتفق بدرجة متوسطة	اتفق	اتفق	اتفق	اتفق بشدة	اتفق بشدة	اتفق
38	68فاكثر	انثى	مدخن	not married	Not graduate	محافظة	شمال	لا أعمل	لدي تأمين صحي	حكومي	مستشفى	سكري	مواصلات	اقل من نصف ساعه	لا	لا	لا	لا	لا	نعم	لا	لا	/لا احتاج /اقل من 7 ايام	افل من ساعه	نعم	لا	لا	نعم	لا	لا	لا	نعم	لا	نعم	لا	لا	نعم،اخذت الفحص هنا او تم تحويلي لمجمع طبي		اتفق بشدة	اتفق	لا اتفق	لا اتفق	اتفق بشدة	اتفق بدرجة متوسطة	لا اتفق	اتفق	لا اتفق	لا اتفق	اتفق بدرجة متوسطة
31	20-35	انثى	غير مدخن	mariied	graduate	محافظة	شمال	لا أعمل	لدي تأمين صحي	خاص	مستشفى	COPd	سيارة خاصة	نصف ساعه واكثر	لا	لا	نعم	نعم	نعم	نعم	نعم	لا	/لا احتاج /اقل من 7 ايام	افل من ساعه	نعم	لا	لا	نعم	لا	لا	نعم	لا	نعم	نعم	نعم	لا	نعم،اخذت الفحص هنا او تم تحويلي لمجمع طبي		اتفق بدرجة متوسطة	اتفق	اتفق	اتفق	اتفق بدرجة متوسطة	اتفق	اتفق بدرجة متوسطة	اتفق	اتفق	اتفق	اتفق
169	52-67	انثى	غير مدخن	not married	graduate	قرية	شمال	أعمل براتب	لدي تأمين صحي	حكومي	مركز صحي	comorbidities	مشيا على الاقدام	نصف ساعه واكثر	لا	لا	لا	لا	لا	لا	لا	لا	7 ايام او اكثر	افل من ساعه	نعم	لا	لا	نعم	لا	لا	لا	لا	نعم	لا	نعم	لا	نعم،اخذت الفحص هنا او تم تحويلي لمجمع طبي		اتفق بشدة	اتفق	اتفق	اتفق بدرجة متوسطة	اتفق بشدة	لا اتفق	لا اتفق	اتفق بدرجة متوسطة	اتفق بدرجة متوسطة	لا اتفق	اتفق بدرجة متوسطة
99	52-67	ذكر	غير مدخن	mariied	graduate	محافظة	شمال	متقاعد	لدي تأمين صحي	حكومي	مستشفى	سكري	مشيا على الاقدام	اقل من نصف ساعه	لا	لا	نعم	نعم	نعم	لا	لا	لا		افل من ساعه	نعم	لا	لا	نعم	لا	لا	نعم	لا	نعم	لا	لا	لا	نعم،اخذت الفحص هنا او تم تحويلي لمجمع طبي		اتفق بشدة	اتفق بدرجة متوسطة	اتفق	اتفق	اتفق	اتفق بدرجة متوسطة	اتفق بدرجة متوسطة	اتفق بدرجة متوسطة	اتفق	اتفق بدرجة متوسطة	اتفق بدرجة متوسطة
276	36-51	انثى	غير مدخن	mariied	graduate	محافظة	شمال	أعمل براتب	لدي تأمين صحي	حكومي	مستشفى	comorbidities	سيارة خاصة	اقل من نصف ساعه	لا	لا	لا	لا	نعم	نعم	نعم	نعم		اكثر من ساعه	نعم	لا	لا	لا	نعم	نعم	لا	لا	نعم	نعم	نعم	لا	نعم،اخذت الفحص هنا او تم تحويلي لمجمع طبي		اتفق	اتفق	اتفق	اتفق بدرجة متوسطة	اتفق بدرجة متوسطة	اتفق بدرجة متوسطة	اتفق بدرجة متوسطة	اتفق بدرجة متوسطة	اتفق بدرجة متوسطة	اتفق بدرجة متوسطة	اتفق
50	68فاكثر	انثى	غير مدخن	mariied	graduate	قرية	شمال	متقاعد	لدي تأمين صحي	حكومي	مستشفى	سكري	سيارة خاصة	نصف ساعه واكثر	نعم	لا	لا	نعم	نعم	لا	لا	لا		افل من ساعه	نعم	لا	لا	نعم	نعم	نعم	لا	نعم	نعم	لا	لا	لا	نعم،اخذت الفحص هنا او تم تحويلي لمجمع طبي		اتفق	اتفق بدرجة متوسطة	لا اتفق بشدة	لا اتفق بشدة	اتفق بدرجة متوسطة	اتفق بدرجة متوسطة	اتفق بدرجة متوسطة	اتفق بدرجة متوسطة	اتفق بدرجة متوسطة	لا اتفق بشدة	اتفق بدرجة متوسطة
138	68فاكثر	ذكر	مدخن	mariied	Not graduate	محافظة	شمال	لا أعمل	لدي تأمين صحي	خاص	مستشفى	comorbidities			لا	لا	لا	لا	نعم	لا	لا	نعم		افل من ساعه	نعم	لا	لا	نعم	لا	لا	نعم	نعم	نعم	لا	نعم	لا	نعم،اخذت الفحص هنا او تم تحويلي لمجمع طبي		اتفق	اتفق	اتفق بشدة	اتفق	اتفق بشدة	اتفق بشدة	اتفق بشدة	اتفق بشدة	اتفق بشدة	اتفق	اتفق بشدة
202	68فاكثر	انثى	مدخن	not married	Not graduate	محافظة	شمال	لا أعمل	ليس لدي تأمين صحي	خاص	مركز صحي	سكري	مواصلات	اقل من نصف ساعه	نعم	نعم	لا	لا	لا	لا	لا	لا	/لا احتاج /اقل من 7 ايام	افل من ساعه	لا	نعم	نعم	نعم	لا	لا	لا	نعم	نعم	نعم	لا	نعم	نعم،اخذت الفحص هنا او تم تحويلي لمجمع طبي		اتفق بدرجة متوسطة	اتفق بدرجة متوسطة	لا اتفق	لا اتفق بشدة	اتفق بدرجة متوسطة	اتفق بدرجة متوسطة	لا اتفق	اتفق بدرجة متوسطة	لا اتفق بشدة	لا اتفق بشدة	لا اتفق
117	52-67	ذكر	غير مدخن	mariied	Not graduate	قرية	شمال	متقاعد	لدي تأمين صحي	حكومي	مركز صحي	comorbidities	مواصلات	نصف ساعه واكثر	نعم	لا	نعم	نعم	نعم	نعم	لا	لا	/لا احتاج /اقل من 7 ايام	افل من ساعه	نعم	نعم	نعم	نعم	لا	لا	لا	نعم	نعم	نعم	لا	نعم	نعم،اخذت الفحص هنا او تم تحويلي لمجمع طبي		اتفق	اتفق	لا اتفق بشدة	لا اتفق بشدة	اتفق بشدة	اتفق بدرجة متوسطة	اتفق بدرجة متوسطة	اتفق بدرجة متوسطة	لا اتفق بشدة	لا اتفق بشدة	اتفق
42	20-35	انثى	غير مدخن	not married	graduate	قرية	شمال	لا أعمل	لدي تأمين صحي	حكومي	مستشفى	COPd	مواصلات	نصف ساعه واكثر	نعم	لا	لا	لا	لا	نعم	لا	لا	7 ايام او اكثر	افل من ساعه	لا	لا	نعم	نعم	لا	لا	نعم	لا	نعم	نعم	نعم	لا	نعم،اخذت الفحص هنا او تم تحويلي لمجمع طبي		اتفق	اتفق بشدة	اتفق بدرجة متوسطة	اتفق بشدة	اتفق بدرجة متوسطة	اتفق بدرجة متوسطة	اتفق بدرجة متوسطة	لا اتفق	اتفق بشدة	اتفق	اتفق
292	20-35	انثى	غير مدخن	not married	Not graduate	قرية	شمال	لا أعمل	لدي تأمين صحي	حكومي	مستشفى	comorbidities	سيارة خاصة	نصف ساعه واكثر	لا	نعم	لا	لا	لا	لا	لا	نعم		اكثر من ساعه	نعم	نعم	نعم	لا	لا	لا	نعم	نعم	لا	لا	نعم	لا	نعم،اخذت الفحص هنا او تم تحويلي لمجمع طبي		اتفق	اتفق	اتفق بدرجة متوسطة	لا اتفق بشدة	لا اتفق	لا اتفق	لا اتفق بشدة	اتفق بدرجة متوسطة	لا اتفق	لا اتفق بشدة	لا اتفق
297	52-67	ذكر	مدخن	mariied	graduate	محافظة	شمال	متقاعد	لدي تأمين صحي	حكومي	مستشفى	comorbidities	مواصلات	نصف ساعه واكثر	نعم	نعم	نعم	نعم	نعم	نعم	نعم	نعم		افل من ساعه	نعم	نعم	نعم	لا	لا	لا	لا	لا	لا	لا	لا	لا	نعم،اخذت الفحص هنا او تم تحويلي لمجمع طبي		اتفق بشدة	اتفق	اتفق	اتفق	اتفق بشدة	اتفق بدرجة متوسطة	لا اتفق بشدة	لا اتفق	اتفق بشدة	اتفق	اتفق
269	52-67	ذكر	غير مدخن	mariied	Not graduate	محافظة	شمال	متقاعد	ليس لدي تأمين صحي	حكومي	مستشفى	comorbidities	مواصلات	نصف ساعه واكثر	لا	لا	لا	نعم	نعم	لا	لا	لا		اكثر من ساعه	نعم	نعم	نعم	نعم	نعم	لا	نعم	لا	نعم	نعم	لا	نعم	نعم،اخذت الفحص هنا او تم تحويلي لمجمع طبي		اتفق بدرجة متوسطة	اتفق بدرجة متوسطة	اتفق بدرجة متوسطة	اتفق بدرجة متوسطة	اتفق	اتفق	اتفق	لا اتفق	اتفق	اتفق بدرجة متوسطة	اتفق بدرجة متوسطة
28	52-67	انثى	غير مدخن	mariied	Not graduate	محافظة	شمال	لا أعمل	ليس لدي تأمين صحي	حكومي	مستشفى	سكري	سيارة خاصة	اقل من نصف ساعه	لا	لا	لا	لا	لا	لا	لا	نعم	/لا احتاج /اقل من 7 ايام	افل من ساعه	نعم	لا		نعم	لا	لا	لا	لا	نعم	نعم	لا	لا	نعم،اخذت الفحص هنا او تم تحويلي لمجمع طبي		اتفق	لا اتفق	لا اتفق	لا اتفق	اتفق	اتفق بدرجة متوسطة	اتفق بدرجة متوسطة	لا اتفق	اتفق بدرجة متوسطة	اتفق بدرجة متوسطة	اتفق بدرجة متوسطة
48	52-67	ذكر	غير مدخن	mariied	graduate	محافظة	شمال	متقاعد	لدي تأمين صحي	حكومي	مستشفى	سكري	سيارة خاصة	اقل من نصف ساعه	لا	لا	لا	نعم	نعم	لا	لا	لا		افل من ساعه	نعم	لا		نعم	نعم	لا	لا	لا	نعم	نعم	نعم	لا	نعم،اخذت الفحص هنا او تم تحويلي لمجمع طبي		اتفق	اتفق بدرجة متوسطة	لا اتفق بشدة	لا اتفق	اتفق بدرجة متوسطة	لا اتفق	لا اتفق	لا اتفق بشدة	اتفق بدرجة متوسطة	اتفق	اتفق بدرجة متوسطة
[truncated: 52 more columns]
